# Supplementary material for: Racemic (RS C,SR S)-(2-{[1-allyl­oxy­carbonyl-3-(methyl­sulfanyl)prop­yl]iminometh­yl}phenyl-κ3 S,N,C 1)chlorido­platinum(II)
Source: Acta Crystallogr Sect E Struct Rep Online. 2009 Oct 23;65(Pt 11):m1401. doi: 10.1107/S160053680904238X (PMC2971167; doi:10.1107/S160053680904238X)
Supplement: Supplementary file 1 [file e-65-m1401-sup1.cif]

##############################################################################
###                                                                        ###
###        Electronic paper (Acta Crystallographica Section E)             ###
###                                                                        ###
##############################################################################
#                                                                            #
# This CIF contains the data in a paper accepted for publication in Acta     #
# Crystallographica Section E. It conforms to the requirements of Notes      #
# for Authors for Section E, and has been peer reviewed under the auspices   #
# of the IUCr Commission on Journals.                                        #
#                                                                            #
# Full details of the Crystallographic Information File format               #
# are given in the paper "The Crystallographic Information File (CIF):       #
# a New Standard Archive File for Crystallography" by S. R. Hall, F. H.      #
# Allen and I. D. Brown [Acta Cryst. (1991), A47, 655-685].                  #
#                                                                            #
# The current version of the core CIF dictionary is obtainable from          #
# ftp://ftp.iucr.org/pub/cif_core.dic. The current version number is 2.4.    #
#                                                                            #
# Software is freely available for graphical display of the structure(s) in  #
# this CIF.  For information consult the CIF home page http://www.iucr.org/  #
# cif/home.html                                                              #
#                                                                            #
# This file may be used for bona fide research purposes within the           #
# scientific community so long as proper attribution is given to the journal # 
# article from which it was obtained.                                        #
#                                                                            #
##############################################################################
                                             
data_I
_audit_creation_method     SHELXL-97
_chemical_name_systematic
;
(<i>RS</i>~C~,<i>SR</i>~S~)-(2-{[1-allyloxycarbonyl-3-
(methylsulfanyl)propyl]iminomethyl}phenyl-
\k^3^<i>S</i>,<i>N</i>,<i>C</i>^1^)chloridoplatinum(II)
;
_chemical_name_common     ?
_chemical_formula_moiety     'C15 H18 Cl N O2 Pt S'
_chemical_formula_sum     'C15 H18 Cl N O2 Pt S'
_chemical_formula_iupac     '[Pt (C15 H18 N O2 S) Cl]'
_chemical_formula_weight     506.90
_chemical_melting_point     ?
_symmetry_cell_setting     monoclinic
_symmetry_space_group_name_H-M     'P 21/n'
_symmetry_space_group_name_Hall     '-P 2yn'
loop_
    _symmetry_equiv_pos_as_xyz
    'x, y, z'
    '-x+1/2, y+1/2, -z+1/2'
    '-x, -y, -z'
    'x-1/2, -y-1/2, z-1/2'
_cell_length_a     8.6000(13)
_cell_length_b     9.5093(14)
_cell_length_c     19.679(3)
_cell_angle_alpha     90.00
_cell_angle_beta     94.398(2)
_cell_angle_gamma     90.00
_cell_volume     1604.6(4)
_cell_formula_units_Z     4
_cell_measurement_reflns_used     1024
_cell_measurement_theta_min     2.8
_cell_measurement_theta_max     26.0
_cell_measurement_temperature     180(2)
_exptl_crystal_description     prism
_exptl_crystal_colour     orange
_exptl_crystal_size_max     0.50
_exptl_crystal_size_mid     0.10
_exptl_crystal_size_min     0.10
_exptl_crystal_density_diffrn     2.098
_exptl_crystal_density_meas     ?
_exptl_crystal_density_method     'not measured'
_exptl_crystal_F_000     968
_exptl_absorpt_coefficient_mu     9.043
_exptl_absorpt_correction_type     multi-scan
_exptl_absorpt_process_details     '(<i>SADABS</i>; Bruker, 2003)'
_exptl_absorpt_correction_T_min     0.610
_exptl_absorpt_correction_T_max     0.862
_exptl_special_details
;
;
_diffrn_ambient_temperature     180(2)
_diffrn_radiation_type     MoK\a
_diffrn_radiation_wavelength     0.71073
_diffrn_radiation_source     'fine-focus sealed tube'
_diffrn_radiation_monochromator     graphite
_diffrn_measurement_device_type     'Bruker SMART APEX CCD area-detector'
_diffrn_measurement_method     \w
_diffrn_detector_area_resol_mean     ?
_diffrn_reflns_number     12273
_diffrn_reflns_av_R_equivalents     0.0237
_diffrn_reflns_av_sigmaI/netI     0.0206
_diffrn_reflns_theta_min     2.38
_diffrn_reflns_theta_max     25.99
_diffrn_reflns_theta_full     25.99
_diffrn_measured_fraction_theta_max     0.984
_diffrn_measured_fraction_theta_full     0.984
_diffrn_reflns_limit_h_min     -9
_diffrn_reflns_limit_h_max     10
_diffrn_reflns_limit_k_min     -11
_diffrn_reflns_limit_k_max     11
_diffrn_reflns_limit_l_min     -24
_diffrn_reflns_limit_l_max     24
_diffrn_standards_number     ?
_diffrn_standards_interval_count     ?
_diffrn_standards_interval_time     ?
_diffrn_standards_decay_%     ?
loop_
    _diffrn_standard_refln_index_h
    _diffrn_standard_refln_index_k
    _diffrn_standard_refln_index_l
    ? ? ?
_refine_special_details
;
Refinement of <i>F</i>^2^ against ALL reflections. The weighted <i>R</i>-factor
<i>wR</i> and goodness of fit <i>S</i> are based on <i>F</i>^2^, conventional
<i>R</i>-factors <i>R</i> are based on <i>F</i>, with <i>F</i> set to zero for
negative <i>F</i>^2^. The threshold expression of <i>F</i>^2^ >
\s(<i>F</i>^2^) is used only for calculating <i>R</i>-factors(gt) <i>etc</i>.
and is not relevant to the choice of reflections for refinement.
<i>R</i>-factors based on <i>F</i>^2^ are statistically about twice as large
as those based on <i>F</i>, and <i>R</i>- factors based on ALL data will be
even larger.
;
_reflns_number_total     3105
_reflns_number_gt     2854
_reflns_threshold_expression     I>2\s(I)
_refine_ls_structure_factor_coef     Fsqd
_refine_ls_matrix_type     full
_refine_ls_R_factor_all     0.0229
_refine_ls_R_factor_gt     0.0202
_refine_ls_wR_factor_gt     0.0507
_refine_ls_wR_factor_ref     0.0518
_refine_ls_goodness_of_fit_ref     1.072
_refine_ls_restrained_S_all     1.072
_refine_ls_number_reflns     3105
_refine_ls_number_parameters     191
_refine_ls_number_restraints     0
_refine_ls_hydrogen_treatment     constr
_refine_ls_weighting_scheme     calc
_refine_ls_weighting_details
         'calc w=1/[\s^2^(Fo^2^)+(0.0330P)^2^+0.6405P] where P=(Fo^2^+2Fc^2^)/3'
_atom_sites_solution_hydrogens     geom
_atom_sites_solution_primary     direct
_atom_sites_solution_secondary     difmap
_refine_ls_shift/su_max     0.003
_refine_ls_shift/su_mean     0.000
_refine_diff_density_max     1.359
_refine_diff_density_min     -0.475
_refine_ls_extinction_method     none
_refine_ls_extinction_coef     ?
loop_
    _atom_type_symbol
    _atom_type_description
    _atom_type_scat_dispersion_real
    _atom_type_scat_dispersion_imag
    _atom_type_scat_source
    'C' 'C' 0.0033 0.0016
                         'International Tables Vol C Tables 4.2.6.8 and 6.1.1.4'
    'H' 'H' 0.0000 0.0000
                         'International Tables Vol C Tables 4.2.6.8 and 6.1.1.4'
    'N' 'N' 0.0061 0.0033
                         'International Tables Vol C Tables 4.2.6.8 and 6.1.1.4'
    'O' 'O' 0.0106 0.0060
                         'International Tables Vol C Tables 4.2.6.8 and 6.1.1.4'
    'S' 'S' 0.1246 0.1234
                         'International Tables Vol C Tables 4.2.6.8 and 6.1.1.4'
    'Cl' 'Cl' 0.1484 0.1585
                         'International Tables Vol C Tables 4.2.6.8 and 6.1.1.4'
    'Pt' 'Pt' -1.7033 8.3905
                         'International Tables Vol C Tables 4.2.6.8 and 6.1.1.4'
_computing_data_collection     'SMART (Bruker, 2003)'
_computing_cell_refinement     'SAINT (Bruker, 2003)'
_computing_data_reduction     'SAINT (Bruker, 2003)'
_computing_structure_solution     'SHELXS97 (Sheldrick, 2008)'
_computing_structure_refinement     'SHELXL97 (Sheldrick, 2008)'
_computing_molecular_graphics     'ORTEP-3 (Farrugia, 1997)'
_computing_publication_material     'SHELXTL (Sheldrick, 2008)'
loop_
    _atom_site_type_symbol
    _atom_site_label
    _atom_site_fract_x
    _atom_site_fract_y
    _atom_site_fract_z
    _atom_site_U_iso_or_equiv
    _atom_site_adp_type
    _atom_site_calc_flag
    _atom_site_refinement_flags
    _atom_site_occupancy
    _atom_site_disorder_assembly
    _atom_site_disorder_group
    Pt Pt1 0.456604(14) 0.848674(12) 0.309063(6) 0.01942(6) Uani d . 1 . .
    S S4 0.63428(10) 0.87893(9) 0.22448(5) 0.02394(18) Uani d . 1 . .
    Cl Cl1 0.60649(11) 1.00955(10) 0.37235(5) 0.0338(2) Uani d . 1 . .
    C C3 0.3033(4) 0.8222(3) 0.37990(18) 0.0224(7) Uani d . 1 . .
    N N4 0.3141(3) 0.7078(3) 0.26035(14) 0.0222(6) Uani d . 1 . .
    C C6 0.1849(5) 0.9473(5) -0.0659(2) 0.0518(12) Uani d . 1 . .
    H H6A 0.1530 0.8793 -0.0980 0.062 Uiso calc R 1 . .
    H H6B 0.2203 1.0341 -0.0801 0.062 Uiso calc R 1 . .
    O O7 0.1383(4) 0.8499(3) 0.16257(16) 0.0423(7) Uani d . 1 . .
    C C9 0.2011(4) 0.6636(3) 0.29340(19) 0.0258(8) Uani d . 1 . .
    H H9 0.1318 0.5959 0.2752 0.031 Uiso calc R 1 . .
    C C11 0.1695(5) 0.8600(4) 0.4821(2) 0.0331(9) Uani d . 1 . .
    H H11 0.1639 0.9067 0.5234 0.040 Uiso calc R 1 . .
    O O12 0.2371(3) 0.7266(3) 0.07819(13) 0.0377(6) Uani d . 1 . .
    C C13 0.1798(5) 0.9200(5) 0.0011(3) 0.0497(11) Uani d . 1 . .
    H H13 0.2122 0.9893 0.0324 0.060 Uiso calc R 1 . .
    C C15 0.1855(4) 0.7230(3) 0.36017(17) 0.0242(7) Uani d . 1 . .
    C C16 0.5768(4) 0.7677(4) 0.15222(17) 0.0277(7) Uani d . 1 . .
    H H16A 0.5139 0.8229 0.1190 0.033 Uiso calc R 1 . .
    H H16B 0.6699 0.7388 0.1311 0.033 Uiso calc R 1 . .
    C C17 0.2223(4) 0.7597(4) 0.14303(18) 0.0292(8) Uani d . 1 . .
    C C18 0.0640(4) 0.6922(4) 0.40057(19) 0.0322(8) Uani d . 1 . .
    H H18 -0.0100 0.6246 0.3868 0.039 Uiso calc R 1 . .
    C C19 0.2922(4) 0.8882(4) 0.44249(18) 0.0274(7) Uani d . 1 . .
    H H19 0.3685 0.9524 0.4580 0.033 Uiso calc R 1 . .
    C C20 0.0548(4) 0.7633(4) 0.46131(18) 0.0366(9) Uani d . 1 . .
    H H20 -0.0277 0.7465 0.4881 0.044 Uiso calc R 1 . .
    C C21 0.1259(5) 0.7871(5) 0.0261(2) 0.0469(11) Uani d . 1 . .
    H H21A 0.1100 0.7217 -0.0116 0.056 Uiso calc R 1 . .
    H H21B 0.0264 0.8009 0.0453 0.056 Uiso calc R 1 . .
    C C27 0.8092(4) 0.7906(4) 0.2577(2) 0.0355(9) Uani d . 1 . .
    H H27A 0.7881 0.6922 0.2627 0.053 Uiso calc R 1 . .
    H H27B 0.8434 0.8298 0.3012 0.053 Uiso calc R 1 . .
    H H27C 0.8892 0.8029 0.2268 0.053 Uiso calc R 1 . .
    C C28 0.3198(4) 0.6605(3) 0.18980(18) 0.0246(8) Uani d . 1 . .
    H H28 0.2675 0.5689 0.1867 0.030 Uiso calc R 1 . .
    C C29 0.4852(4) 0.6366(3) 0.16894(19) 0.0270(8) Uani d . 1 . .
    H H29A 0.5436 0.5870 0.2056 0.032 Uiso calc R 1 . .
    H H29B 0.4793 0.5756 0.1293 0.032 Uiso calc R 1 . .
loop_
    _atom_site_aniso_label
    _atom_site_aniso_U_11
    _atom_site_aniso_U_22
    _atom_site_aniso_U_33
    _atom_site_aniso_U_12
    _atom_site_aniso_U_13
    _atom_site_aniso_U_23
    Pt1 0.01859(9) 0.02131(9) 0.01877(9) -0.00125(4) 0.00404(6) -0.00029(4)
    S4 0.0227(4) 0.0254(4) 0.0247(5) 0.0004(3) 0.0077(3) 0.0000(3)
    Cl1 0.0320(5) 0.0411(5) 0.0291(5) -0.0148(4) 0.0066(4) -0.0086(4)
    C3 0.0202(18) 0.0253(16) 0.0217(18) -0.0021(13) 0.0012(14) 0.0065(13)
    N4 0.0247(15) 0.0216(14) 0.0206(14) -0.0022(11) 0.0042(11) -0.0008(11)
    C6 0.046(3) 0.062(3) 0.050(3) 0.009(2) 0.020(2) 0.018(2)
    O7 0.0392(17) 0.0494(18) 0.0387(17) 0.0171(13) 0.0061(14) 0.0016(12)
    C9 0.0243(19) 0.0242(18) 0.029(2) -0.0058(13) 0.0012(15) -0.0004(13)
    C11 0.030(2) 0.047(2) 0.022(2) -0.0010(16) 0.0050(16) -0.0026(15)
    O12 0.0289(14) 0.0599(18) 0.0244(13) 0.0047(13) 0.0030(11) 0.0035(12)
    C13 0.036(2) 0.052(3) 0.062(3) 0.007(2) 0.005(2) 0.001(2)
    C15 0.0224(17) 0.0290(18) 0.0211(17) -0.0015(13) 0.0013(13) 0.0021(13)
    C16 0.0244(18) 0.036(2) 0.0236(17) 0.0017(15) 0.0079(14) -0.0030(15)
    C17 0.0224(18) 0.037(2) 0.0287(19) -0.0002(15) 0.0044(14) 0.0039(16)
    C18 0.024(2) 0.042(2) 0.030(2) -0.0109(16) 0.0030(15) 0.0034(17)
    C19 0.0253(19) 0.0330(18) 0.0240(18) -0.0018(15) 0.0021(14) -0.0021(15)
    C20 0.028(2) 0.059(3) 0.0234(19) -0.0062(18) 0.0097(15) 0.0058(17)
    C21 0.036(2) 0.071(3) 0.033(2) 0.000(2) -0.0041(18) 0.009(2)
    C27 0.0222(19) 0.043(2) 0.041(2) 0.0063(16) 0.0015(16) -0.0047(18)
    C28 0.029(2) 0.0233(18) 0.0219(18) -0.0019(13) 0.0018(15) -0.0044(12)
    C29 0.027(2) 0.0287(18) 0.0255(19) 0.0064(14) 0.0037(15) -0.0075(14)
_geom_special_details
;
All e.s.d.'s (except the e.s.d. in the dihedral angle between two l.s. planes)
are estimated using the full covariance matrix. The cell e.s.d.'s are taken
into account individually in the estimation of e.s.d.'s in distances, angles
and torsion angles; correlations between e.s.d.'s in cell parameters are only
used when they are defined by crystal symmetry. An approximate (isotropic)
treatment of cell e.s.d.'s is used for estimating e.s.d.'s involving l.s.
planes.
;
loop_
    _geom_bond_atom_site_label_1
    _geom_bond_atom_site_label_2
    _geom_bond_site_symmetry_2
    _geom_bond_distance
    _geom_bond_publ_flag
    Pt1 C3 . 2.006(4) ?
    Pt1 N4 . 2.009(3) ?
    Pt1 Cl1 . 2.3037(9) ?
    Pt1 S4 . 2.3618(9) ?
    S4 C27 . 1.801(4) ?
    S4 C16 . 1.810(3) ?
    C3 C19 . 1.392(5) ?
    C3 C15 . 1.417(5) ?
    N4 C9 . 1.281(4) ?
    N4 C28 . 1.464(4) ?
    C6 C13 . 1.348(6) ?
    C6 H6A . 0.9300 ?
    C6 H6B . 0.9300 ?
    O7 C17 . 1.204(4) ?
    C9 C15 . 1.446(5) ?
    C9 H9 . 0.9300 ?
    C11 C19 . 1.386(5) ?
    C11 C20 . 1.387(5) ?
    C11 H11 . 0.9300 ?
    O12 C17 . 1.330(4) ?
    O12 C21 . 1.464(5) ?
    C13 C21 . 1.446(7) ?
    C13 H13 . 0.9300 ?
    C15 C18 . 1.392(5) ?
    C16 C29 . 1.524(5) ?
    C16 H16A . 0.9700 ?
    C16 H16B . 0.9700 ?
    C17 C28 . 1.524(5) ?
    C18 C20 . 1.381(5) ?
    C18 H18 . 0.9300 ?
    C19 H19 . 0.9300 ?
    C20 H20 . 0.9300 ?
    C21 H21A . 0.9700 ?
    C21 H21B . 0.9700 ?
    C27 H27A . 0.9600 ?
    C27 H27B . 0.9600 ?
    C27 H27C . 0.9600 ?
    C28 C29 . 1.528(5) ?
    C28 H28 . 0.9800 ?
    C29 H29A . 0.9700 ?
    C29 H29B . 0.9700 ?
loop_
    _geom_angle_atom_site_label_1
    _geom_angle_atom_site_label_2
    _geom_angle_atom_site_label_3
    _geom_angle_site_symmetry_1
    _geom_angle_site_symmetry_3
    _geom_angle
    _geom_angle_publ_flag
    C3 Pt1 N4 . . 80.72(13) ?
    C3 Pt1 Cl1 . . 94.46(10) ?
    N4 Pt1 Cl1 . . 175.18(8) ?
    C3 Pt1 S4 . . 179.20(10) ?
    N4 Pt1 S4 . . 98.56(8) ?
    Cl1 Pt1 S4 . . 86.26(3) ?
    C27 S4 C16 . . 100.53(18) ?
    C27 S4 Pt1 . . 104.77(14) ?
    C16 S4 Pt1 . . 109.27(12) ?
    C19 C3 C15 . . 116.5(3) ?
    C19 C3 Pt1 . . 130.7(3) ?
    C15 C3 Pt1 . . 112.8(2) ?
    C9 N4 C28 . . 117.6(3) ?
    C9 N4 Pt1 . . 115.8(2) ?
    C28 N4 Pt1 . . 126.4(2) ?
    C13 C6 H6A . . 120.0 ?
    C13 C6 H6B . . 120.0 ?
    H6A C6 H6B . . 120.0 ?
    N4 C9 C15 . . 117.4(3) ?
    N4 C9 H9 . . 121.3 ?
    C15 C9 H9 . . 121.3 ?
    C19 C11 C20 . . 121.1(4) ?
    C19 C11 H11 . . 119.4 ?
    C20 C11 H11 . . 119.4 ?
    C17 O12 C21 . . 118.2(3) ?
    C6 C13 C21 . . 122.5(5) ?
    C6 C13 H13 . . 118.8 ?
    C21 C13 H13 . . 118.8 ?
    C18 C15 C3 . . 122.4(3) ?
    C18 C15 C9 . . 124.2(3) ?
    C3 C15 C9 . . 113.3(3) ?
    C29 C16 S4 . . 115.0(2) ?
    C29 C16 H16A . . 108.5 ?
    S4 C16 H16A . . 108.5 ?
    C29 C16 H16B . . 108.5 ?
    S4 C16 H16B . . 108.5 ?
    H16A C16 H16B . . 107.5 ?
    O7 C17 O12 . . 125.4(3) ?
    O7 C17 C28 . . 124.4(3) ?
    O12 C17 C28 . . 110.1(3) ?
    C20 C18 C15 . . 119.1(3) ?
    C20 C18 H18 . . 120.4 ?
    C15 C18 H18 . . 120.4 ?
    C11 C19 C3 . . 121.2(3) ?
    C11 C19 H19 . . 119.4 ?
    C3 C19 H19 . . 119.4 ?
    C18 C20 C11 . . 119.6(3) ?
    C18 C20 H20 . . 120.2 ?
    C11 C20 H20 . . 120.2 ?
    C13 C21 O12 . . 111.9(4) ?
    C13 C21 H21A . . 109.2 ?
    O12 C21 H21A . . 109.2 ?
    C13 C21 H21B . . 109.2 ?
    O12 C21 H21B . . 109.2 ?
    H21A C21 H21B . . 107.9 ?
    S4 C27 H27A . . 109.5 ?
    S4 C27 H27B . . 109.5 ?
    H27A C27 H27B . . 109.5 ?
    S4 C27 H27C . . 109.5 ?
    H27A C27 H27C . . 109.5 ?
    H27B C27 H27C . . 109.5 ?
    N4 C28 C17 . . 109.0(3) ?
    N4 C28 C29 . . 113.6(3) ?
    C17 C28 C29 . . 114.2(3) ?
    N4 C28 H28 . . 106.5 ?
    C17 C28 H28 . . 106.5 ?
    C29 C28 H28 . . 106.5 ?
    C16 C29 C28 . . 116.4(3) ?
    C16 C29 H29A . . 108.2 ?
    C28 C29 H29A . . 108.2 ?
    C16 C29 H29B . . 108.2 ?
    C28 C29 H29B . . 108.2 ?
    H29A C29 H29B . . 107.4 ?
loop_
    _geom_torsion_atom_site_label_1
    _geom_torsion_atom_site_label_2
    _geom_torsion_atom_site_label_3
    _geom_torsion_atom_site_label_4
    _geom_torsion_site_symmetry_1
    _geom_torsion_site_symmetry_2
    _geom_torsion_site_symmetry_3
    _geom_torsion_site_symmetry_4
    _geom_torsion
    _geom_torsion_publ_flag
    N4 Pt1 S4 C27 . . . . -107.41(16) ?
    Cl1 Pt1 S4 C27 . . . . 72.70(14) ?
    Cl1 Pt1 S4 C16 . . . . 179.70(13) ?
    N4 Pt1 C3 C19 . . . . -176.3(4) ?
    Cl1 Pt1 C3 C19 . . . . 3.6(3) ?
    N4 Pt1 C3 C15 . . . . 1.1(2) ?
    Cl1 Pt1 C3 C15 . . . . -179.0(2) ?
    C3 Pt1 N4 C9 . . . . -1.8(3) ?
    S4 Pt1 N4 C9 . . . . 178.5(2) ?
    C3 Pt1 N4 C28 . . . . 172.9(3) ?
    S4 Pt1 N4 C28 . . . . -6.8(3) ?
    C28 N4 C9 C15 . . . . -173.0(3) ?
    Pt1 N4 C9 C15 . . . . 2.2(4) ?
    C19 C3 C15 C18 . . . . 0.1(5) ?
    Pt1 C3 C15 C18 . . . . -177.7(3) ?
    C19 C3 C15 C9 . . . . 177.5(3) ?
    Pt1 C3 C15 C9 . . . . -0.3(4) ?
    N4 C9 C15 C18 . . . . 176.1(3) ?
    N4 C9 C15 C3 . . . . -1.2(4) ?
    C27 S4 C16 C29 . . . . 83.2(3) ?
    Pt1 S4 C16 C29 . . . . -26.7(3) ?
    C21 O12 C17 O7 . . . . -10.6(6) ?
    C21 O12 C17 C28 . . . . 165.9(3) ?
    C3 C15 C18 C20 . . . . 1.8(6) ?
    C9 C15 C18 C20 . . . . -175.2(3) ?
    C20 C11 C19 C3 . . . . 1.1(6) ?
    C15 C3 C19 C11 . . . . -1.6(5) ?
    Pt1 C3 C19 C11 . . . . 175.8(3) ?
    C15 C18 C20 C11 . . . . -2.4(6) ?
    C19 C11 C20 C18 . . . . 1.0(6) ?
    C6 C13 C21 O12 . . . . 128.9(4) ?
    C17 O12 C21 C13 . . . . 90.1(5) ?
    C9 N4 C28 C17 . . . . 86.9(4) ?
    Pt1 N4 C28 C17 . . . . -87.7(3) ?
    C9 N4 C28 C29 . . . . -144.4(3) ?
    Pt1 N4 C28 C29 . . . . 40.9(4) ?
    O7 C17 C28 N4 . . . . -9.1(5) ?
    O12 C17 C28 N4 . . . . 174.3(3) ?
    O7 C17 C28 C29 . . . . -137.4(4) ?
    O12 C17 C28 C29 . . . . 46.0(4) ?
    S4 C16 C29 C28 . . . . 69.7(4) ?
    N4 C28 C29 C16 . . . . -78.1(4) ?
    C17 C28 C29 C16 . . . . 47.8(4) ?
data_global
_journal_date_recd_electronic     2009-10-10
_journal_date_accepted     2009-10-15
_journal_name_full     'Acta Crystallographica, Section E'
_journal_year     2009
_journal_volume     65
_journal_issue     11
_journal_page_first     m1401
_journal_page_last     m1401
_journal_paper_category     QM
_journal_coeditor_code     IS2471
_publ_contact_author_name     'Dr. K. Isozaki'
_publ_contact_author_address
;
Organic Nanomaterials Center
National Institute for Materials Science
Tsukuba, Ibaraki 305-0044
Japan
;
_publ_contact_author_email     'isozaki.katsuhiro@nims.go.jp'
_publ_contact_author_fax     '+81-29-860-4718'
_publ_contact_author_phone     '+81-29-860-4718'
_publ_section_title
;\
Racemic
(<i>RS</i>~C~,<i>SR</i>~S~)-(2-{[1-allyloxycarbonyl-3-\
(methylsulfanyl)propyl]iminomethyl}phenyl-\
\k^3^<i>S</i>,<i>N</i>,<i>C</i>^1^)chloridoplatinum(II)
;
loop_
    _publ_author_name
    _publ_author_address
    'Isozaki, Katsuhiro'
;
Organic Nanomaterials Center
National Institute for Materials Science
Tsukuba, Ibaraki 305-0044
Japan
;
    'Sato, Akira'
;
Materials Analysis Center
National Institute for Materials Science
Tsukuba, Ibaraki 305-0044
Japan
;
    'Miki, Kazushi'
;
Organic Nanomaterials Center
National Institute for Materials Science
Tsukuba, Ibaraki 305-0044
Japan
and
Graduate School of Pure and Applied Scoences
University of Tsukuba
Tsukuba, Ibaraki 305-8571
Japan
;
