# Supplementary material for: Racemic (RS C,SR S)-(2-{[1-allyl­oxy­carbonyl-3-(methyl­sulfanyl)prop­yl]iminometh­yl}phenyl-κ3 S,N,C 1)chlorido­platinum(II)
Source: Acta Crystallogr Sect E Struct Rep Online. 2009 Oct 23;65(Pt 11):m1401. doi: 10.1107/S160053680904238X (PMC2971167; doi:10.1107/S160053680904238X)
Supplement: Supplementary file 2 [file e-65-m1401-Isup2.hkl]

# 
# h,k,l, Fc-squared, Fo-squared, sigma(Fo-squared) and status flag 
# 
data_I
_shelx_title ' sad in P2(1)/n' 
_shelx_refln_list_code          4 
_shelx_F_calc_maximum      341.70 
_exptl_crystal_F_000       968.00 
_reflns_d_resolution_high  0.8109 
 
loop_ 
 _symmetry_equiv_pos_as_xyz 
 'x, y, z' 
 '-x+1/2, y+1/2, -z+1/2' 
 '-x, -y, -z' 
 'x-1/2, -y-1/2, z-1/2' 
 
_cell_length_a     8.6000 
_cell_length_b     9.5093 
_cell_length_c    19.6793 
_cell_angle_alpha  90.000 
_cell_angle_beta   94.398 
_cell_angle_gamma  90.000 
 
_shelx_F_squared_multiplier     1.000 
 
loop_ 
 _refln_index_h 
 _refln_index_k 
 _refln_index_l 
 _refln_F_squared_calc 
 _refln_F_squared_meas 
 _refln_F_squared_sigma 
 _refln_observed_status 
   2   0   0    14914.17    16520.41    282.79 o 
   4   0   0     2217.75     2138.89     46.98 o 
   6   0   0      107.79      140.82     21.61 o 
   8   0   0     6796.21     7011.79    273.02 o 
  10   0   0     6078.87     6913.82    296.55 o 
   1   1   0    38697.98    42236.92    587.11 o 
   2   1   0      223.65      241.88     12.97 o 
   3   1   0     7899.46     8502.04    106.44 o 
   4   1   0    21681.02    22706.58    276.73 o 
   5   1   0      985.18     1010.49     23.06 o 
   6   1   0    27771.02    29270.64    358.00 o 
   7   1   0     1003.52     1032.52     35.64 o 
   8   1   0     7582.65     7346.60    152.03 o 
   9   1   0      823.95      977.28     90.01 o 
  10   1   0      528.20      490.97     75.18 o 
   0   2   0    49274.42    53655.23   1005.17 o 
   1   2   0     3901.14     4310.09     53.73 o 
   2   2   0      778.10      656.99     19.74 o 
   3   2   0    23114.47    24527.82    297.51 o 
   4   2   0     5819.73     6234.42     82.00 o 
   5   2   0    34025.44    34693.63    636.54 o 
   6   2   0       33.59       45.78     20.92 o 
   7   2   0    19613.80    20391.70    319.97 o 
   8   2   0     2435.22     2423.49     58.88 o 
   9   2   0     2992.03     3118.12    164.83 o 
  10   2   0     1258.86     1520.21    134.95 o 
   1   3   0    39314.50    39893.55    467.67 o 
   2   3   0      447.76      439.65     20.25 o 
   3   3   0    26542.27    28424.03    344.96 o 
   4   3   0     9606.43     9948.04    148.89 o 
   5   3   0     3633.04     3501.72     68.56 o 
   6   3   0     5684.26     5786.74    104.52 o 
   7   3   0     3701.98     3667.82     76.17 o 
   8   3   0       58.68       34.81     28.27 o 
   9   3   0     7569.66     7792.51    237.35 o 
  10   3   0       83.78      154.75     96.98 o 
   0   4   0    31816.49    33685.16    575.17 o 
   1   4   0      318.59      318.57     10.57 o 
   2   4   0    21745.56    22098.03    244.95 o 
   3   4   0    10801.85    10633.69    135.39 o 
   4   4   0     3018.41     2783.06     53.98 o 
   5   4   0     9505.78     8897.51    199.26 o 
   6   4   0     1413.16     1334.88     40.95 o 
   7   4   0     4148.19     4008.60     83.25 o 
   8   4   0     2092.47     2019.40     62.17 o 
   9   4   0     4082.67     4145.22    102.18 o 
   1   5   0      560.53      599.17     17.70 o 
   2   5   0     8528.71     8603.99    100.78 o 
   3   5   0      516.13      483.84     19.41 o 
   4   5   0    22840.66    23210.95    411.32 o 
   5   5   0       57.84       49.14     21.39 o 
   6   5   0    32030.80    32211.44    644.15 o 
   7   5   0      234.81      228.60     30.70 o 
   8   5   0     7890.51     7859.93    162.89 o 
   9   5   0        1.20        6.57     33.24 o 
   0   6   0    31997.43    33400.73    620.38 o 
   1   6   0     1047.64     1159.00     27.30 o 
   2   6   0    18945.10    18591.50    209.84 o 
   3   6   0     1531.33     1465.05     45.50 o 
   4   6   0     1523.45     1436.44     68.01 o 
   5   6   0     8614.20     8442.94    197.16 o 
   6   6   0        6.96       23.13     26.36 o 
   7   6   0     6123.53     5936.21    130.48 o 
   8   6   0     1897.46     1946.64     79.21 o 
   9   6   0      180.07      153.06     44.54 o 
   1   7   0    27832.20    27933.07    335.14 o 
   2   7   0     4379.28     4377.66     72.52 o 
   3   7   0     5007.99     5059.63     92.93 o 
   4   7   0     1553.15     1424.03     52.75 o 
   5   7   0      131.86      123.93     28.15 o 
   6   7   0     1064.76      963.30     47.01 o 
   7   7   0     1019.79      980.21     75.54 o 
   8   7   0      902.25      962.65     51.88 o 
   0   8   0     5533.91     5621.84    114.86 o 
   1   8   0     3059.47     3124.99     50.87 o 
   2   8   0     1211.34     1257.15     38.26 o 
   3   8   0    11199.75    10793.92    205.83 o 
   4   8   0      147.05      139.92     28.17 o 
   5   8   0    11604.42    11932.87    230.63 o 
   6   8   0       99.01       61.29     31.89 o 
   7   8   0     7016.71     6906.28    152.66 o 
   1   9   0     3378.45     3515.78     65.25 o 
   2   9   0     1509.33     1424.05     50.10 o 
   3   9   0     5370.09     5709.59    124.17 o 
   4   9   0     8960.66     8767.56    177.98 o 
   5   9   0     1115.44     1076.21     50.73 o 
   6   9   0     5304.01     5568.08    130.88 o 
   1  10   0      185.98      253.76     34.57 o 
   2  10   0     8237.93     9095.64    182.65 o 
   3  10   0       31.54       51.89     32.51 o 
   4  10   0     3239.51     3185.59     87.27 o 
   5  10   0       24.34       21.27     38.64 o 
   1  11   0     1568.93     1780.77    116.15 o 
   2  11   0     1572.71     1697.91     63.87 o 
   3  11   0      959.66      968.63     54.48 o 
  -9   0   1     2388.54     2270.29    139.81 o 
  -7   0   1    23735.80    25235.71    537.33 o 
  -5   0   1    51715.82    54636.59    929.91 o 
  -3   0   1     5609.07     5530.28    100.63 o 
  -1   0   1    51951.09    57570.72   1035.27 o 
   1   0   1      235.14      207.97      9.30 o 
   3   0   1     9856.90    10865.78    190.86 o 
   5   0   1    41296.76    43509.70    743.13 o 
   7   0   1    39180.90    41303.66    711.69 o 
   9   0   1     3698.50     3935.78    189.48 o 
 -10   1   1        2.60       40.09     64.75 o 
  -9   1   1     5933.33     6195.23    298.16 o 
  -8   1   1     2267.86     2255.91     65.97 o 
  -7   1   1     6579.28     6283.09    237.64 o 
  -6   1   1    14685.79    14985.78    188.77 o 
  -5   1   1     1540.96     1624.99     29.29 o 
  -4   1   1    12410.25    13323.05    165.40 o 
  -3   1   1     2429.54     2513.25     35.46 o 
  -2   1   1     4375.82     4551.48     58.05 o 
  -1   1   1    45935.17    50850.82    753.04 o 
   0   1   1     7469.15     7244.39    496.69 o 
   1   1   1    64703.14    67292.54    936.43 o 
   2   1   1     3475.91     3843.02     50.54 o 
   3   1   1    45967.03    48942.02    586.37 o 
   4   1   1     6485.40     6586.25     85.88 o 
   5   1   1     7702.76     8354.30    108.90 o 
   6   1   1    23170.19    24225.29    298.58 o 
   7   1   1     1806.51     1779.22     46.56 o 
   8   1   1     4206.29     4316.14    101.02 o 
   9   1   1     3922.90     4231.89    142.50 o 
  10   1   1      352.68      268.29     98.60 o 
 -10   2   1    11441.58    12616.50    333.86 o 
  -9   2   1      241.91      213.61     56.01 o 
  -8   2   1     6116.10     6110.45    113.46 o 
  -7   2   1     1651.65     1650.73     45.84 o 
  -6   2   1     5277.37     5244.69     95.00 o 
  -5   2   1     5138.62     5125.33    152.13 o 
  -4   2   1      176.47      175.38     16.27 o 
  -3   2   1     7183.29     7347.33     94.73 o 
  -2   2   1     6253.88     6003.48     83.03 o 
  -1   2   1     6177.59     6572.45     89.06 o 
   0   2   1    70785.47    76196.40    912.61 o 
   1   2   1    21174.55    23343.91    275.30 o 
   2   2   1    87240.10    91663.55   1096.27 o 
   3   2   1      667.77      643.89     24.06 o 
   4   2   1     7198.75     6960.01    107.32 o 
   5   2   1     1109.19     1023.72     23.86 o 
   6   2   1     3649.27     3420.74     58.43 o 
   7   2   1     1205.83     1163.54     38.39 o 
   8   2   1      136.89      135.72     26.50 o 
   9   2   1      501.71      451.65     46.08 o 
  10   2   1     5662.51     5852.62    262.56 o 
 -10   3   1        8.70       81.30     97.48 o 
  -9   3   1     1043.44     1069.50     66.50 o 
  -8   3   1      952.01      988.91     40.32 o 
  -7   3   1       55.64       60.70     41.32 o 
  -6   3   1    32002.44    32440.34    495.86 o 
  -5   3   1        2.67       10.47     20.08 o 
  -4   3   1    63626.06    67130.00    804.71 o 
  -3   3   1      373.13      442.02     15.28 o 
  -2   3   1    19933.36    20611.99    250.90 o 
  -1   3   1     5443.97     5583.92     71.56 o 
   0   3   1     4770.84     4417.20     60.70 o 
   1   3   1    13565.54    13745.61    153.41 o 
   2   3   1     4908.91     4725.76     63.24 o 
   3   3   1      174.07      173.74     21.26 o 
   4   3   1     9835.88     9745.25    124.82 o 
   5   3   1     1757.82     1712.95     32.09 o 
   6   3   1    21664.05    22201.15    345.39 o 
   7   3   1      142.44      135.49     25.10 o 
   8   3   1    11539.33    11937.77    226.55 o 
   9   3   1       16.23       36.06     43.83 o 
  10   3   1     3653.84     3657.78    191.10 o 
  -9   4   1      119.11      152.94     34.70 o 
  -8   4   1     3282.54     3235.19     74.45 o 
  -7   4   1     5274.44     5031.65     98.02 o 
  -6   4   1     2160.00     1984.82     55.59 o 
  -5   4   1    25665.20    25174.24    387.25 o 
  -4   4   1       15.03       48.66     28.91 o 
  -3   4   1    35443.95    35937.57    434.97 o 
  -2   4   1     9129.14     8734.69    100.51 o 
  -1   4   1     8438.84     8845.79    111.72 o 
   0   4   1    17778.99    17807.52    218.15 o 
   1   4   1        5.08       35.95     15.53 o 
   2   4   1    24045.23    26078.79    317.10 o 
   3   4   1     5280.58     5523.03     86.07 o 
   4   4   1     7291.19     7126.55     95.26 o 
   5   4   1    12881.13    12708.45    213.30 o 
   6   4   1      396.94      395.54     27.72 o 
   7   4   1    13855.94    13681.95    254.95 o 
   8   4   1       98.59       90.17     30.98 o 
   9   4   1     4623.64     4690.23    112.15 o 
  -9   5   1     7735.49     7821.04    204.09 o 
  -8   5   1      794.72      796.56     44.66 o 
  -7   5   1     6514.98     6215.85    117.89 o 
  -6   5   1       13.93      -16.10     23.58 o 
  -5   5   1      357.31      287.20     24.30 o 
  -4   5   1      504.60      519.70     38.49 o 
  -3   5   1     8512.81     8855.02    125.09 o 
  -2   5   1       43.61       48.76     10.85 o 
  -1   5   1    26209.69    27625.99    335.91 o 
   0   5   1      209.66      198.69     12.17 o 
   1   5   1    62577.07    64706.45    705.36 o 
   2   5   1       92.33       79.73     12.58 o 
   3   5   1    17649.82    17352.15    216.57 o 
   4   5   1        4.29        3.74     18.56 o 
   5   5   1     7622.86     7552.72    130.57 o 
   6   5   1      117.54       76.59     27.47 o 
   7   5   1      151.74      168.30     30.99 o 
   8   5   1       95.12       89.26     34.10 o 
   9   5   1     1637.59     1826.95    120.69 o 
  -9   6   1      710.01      690.07     54.60 o 
  -8   6   1     1941.25     1924.71     64.86 o 
  -7   6   1     9020.73     9224.80    185.27 o 
  -6   6   1      815.99      755.64     38.69 o 
  -5   6   1     8781.57     8524.19    147.09 o 
  -4   6   1      456.52      414.12     25.57 o 
  -3   6   1    17649.82    17519.36    274.07 o 
  -2   6   1     3409.41     3143.75     62.99 o 
  -1   6   1    13217.13    13759.55    173.31 o 
   0   6   1    19043.27    19718.33    244.08 o 
   1   6   1      625.67      632.24     25.83 o 
   2   6   1     4812.68     4572.80     59.31 o 
   3   6   1     3112.24     3168.06     56.07 o 
   4   6   1      999.14      937.23     37.71 o 
   5   6   1    13790.62    13612.87    253.28 o 
   6   6   1      525.42      528.70     35.29 o 
   7   6   1    12403.36    12285.96    237.28 o 
   8   6   1       18.28        4.83     31.52 o 
   9   6   1     3361.60     3701.60    174.54 o 
  -8   7   1     1578.93     1697.89     96.01 o 
  -7   7   1      733.49      785.92     46.24 o 
  -6   7   1    15179.55    14646.65    275.06 o 
  -5   7   1       89.62       98.15     33.26 o 
  -4   7   1    14975.50    15292.77    245.93 o 
  -3   7   1     1046.16      915.11     32.71 o 
  -2   7   1     7430.99     7462.85    112.91 o 
  -1   7   1      606.00      655.13     23.42 o 
   0   7   1     7267.74     7289.54    107.27 o 
   1   7   1     1498.48     1417.36     31.27 o 
   2   7   1      102.82      128.12     14.97 o 
   3   7   1     3450.51     3320.48     67.31 o 
   4   7   1    10851.19    10868.56    251.05 o 
   5   7   1     3176.33     2962.43     76.67 o 
   6   7   1    14288.82    14578.68    275.84 o 
   7   7   1       76.70       63.37     33.78 o 
   8   7   1     6890.54     7098.44    157.59 o 
  -7   8   1      525.19      514.99     67.89 o 
  -6   8   1     1444.07     1540.23     76.74 o 
  -5   8   1     1345.45     1246.19     77.44 o 
  -4   8   1      106.07      157.56     28.78 o 
  -3   8   1       79.31      101.18     23.23 o 
  -2   8   1     6238.61     6081.81    129.22 o 
  -1   8   1       14.19        8.67     17.44 o 
   0   8   1    14532.79    15150.03    215.23 o 
   1   8   1      676.14      665.01     20.38 o 
   2   8   1    17609.44    17373.67    314.88 o 
   3   8   1       75.71       61.63     25.69 o 
   4   8   1    10104.94     9983.05    194.86 o 
   5   8   1     2788.33     2657.74     74.44 o 
   6   8   1     1275.52     1164.80     51.80 o 
   7   8   1     1426.76     1489.07     60.38 o 
  -6   9   1     2601.14     2492.78     83.72 o 
  -5   9   1      158.76      166.35     33.21 o 
  -4   9   1     5540.43     5660.38    125.91 o 
  -3   9   1      723.76      695.44     50.33 o 
  -2   9   1     7631.43     7749.10    136.18 o 
  -1   9   1     6224.68     6243.63    112.89 o 
   0   9   1      490.98      441.67     26.11 o 
   1   9   1    10889.60    11120.24    183.66 o 
   2   9   1     1343.67     1363.72     48.80 o 
   3   9   1     8170.99     8210.34    166.14 o 
   4   9   1     2126.45     2222.58     68.13 o 
   5   9   1     1269.31     1455.36     57.94 o 
   6   9   1     1535.26     1630.09     63.34 o 
  -5  10   1     7098.88     7620.81    165.39 o 
  -4  10   1      406.70      438.77     40.36 o 
  -3  10   1    10972.21    11995.48    233.53 o 
  -2  10   1      236.69      248.77     33.04 o 
  -1  10   1     4880.67     5071.33    112.02 o 
   0  10   1       14.20      -15.42     28.95 o 
   1  10   1       76.37       73.74     35.97 o 
   2  10   1       95.78       62.20     30.96 o 
   3  10   1     1923.13     1970.66     64.61 o 
   4  10   1      195.45      167.86     38.95 o 
   5  10   1     4455.67     4531.76    138.84 o 
  -3  11   1     1742.48     1977.00     70.78 o 
  -2  11   1     1283.14     1321.51    107.44 o 
  -1  11   1     4772.91     4181.53    182.88 o 
   1  11   1     4714.43     5258.82    154.58 o 
   2  11   1        3.68        9.54     37.58 o 
   3  11   1     5937.85     6254.55    191.42 o 
 -10   0   2    10740.11    11303.75    430.38 o 
  -8   0   2    15518.01    16480.24    562.97 o 
  -6   0   2    13194.24    13776.02    246.09 o 
  -4   0   2     3829.51     3832.64     74.62 o 
  -2   0   2     7670.72     8783.99    168.08 o 
   2   0   2    54192.10    58283.41    986.55 o 
   4   0   2    21816.65    23206.64    400.61 o 
   6   0   2    18210.46    18630.54    329.18 o 
   8   0   2      883.34      836.23     84.41 o 
  10   0   2      662.89      761.29    116.15 o 
 -10   1   2     1199.00     1356.99    124.12 o 
  -9   1   2     5460.53     5591.23    171.29 o 
  -8   1   2       19.60      102.66     45.42 o 
  -7   1   2     8589.83     8563.69    144.48 o 
  -6   1   2    20418.90    20538.09    278.49 o 
  -5   1   2     5587.22     5817.41     78.15 o 
  -4   1   2    27842.36    28606.16    346.72 o 
  -3   1   2      128.16      164.03     24.32 o 
  -2   1   2    58737.18    63728.67    832.25 o 
  -1   1   2    14409.30    16388.80    199.59 o 
   0   1   2    15138.21    16874.67    184.79 o 
   1   1   2    30129.24    30607.14    657.36 o 
   2   1   2      105.11       89.52     20.15 o 
   3   1   2     2494.56     2477.96     36.60 o 
   4   1   2     1921.56     1872.92     31.20 o 
   5   1   2     8277.75     8324.57    108.83 o 
   6   1   2    15654.33    15997.14    201.54 o 
   7   1   2     5549.76     5716.45    108.85 o 
   8   1   2    18748.40    20257.89    369.86 o 
   9   1   2       45.48       59.07     52.48 o 
  10   1   2     2729.16     3136.77    184.13 o 
 -10   2   2      894.93      918.57     85.02 o 
  -9   2   2       88.61      170.97     51.42 o 
  -8   2   2     1203.11     1165.69     47.65 o 
  -7   2   2     2162.40     2255.45     54.26 o 
  -6   2   2       36.80       42.99     20.02 o 
  -5   2   2    52567.13    55459.95    728.93 o 
  -4   2   2      451.65      439.68     12.56 o 
  -3   2   2    46725.54    49213.65    732.60 o 
  -2   2   2     8568.20     8595.51    134.83 o 
  -1   2   2    17411.55    19128.66    231.23 o 
   0   2   2    10122.72    10536.54    117.39 o 
   1   2   2    77635.84    80901.04    967.22 o 
   2   2   2     9011.45     8989.95    117.60 o 
   3   2   2      585.19      680.12     17.17 o 
   4   2   2     4736.78     4893.74     67.40 o 
   5   2   2    14522.46    15249.38    197.40 o 
   6   2   2     1534.98     1537.67     35.25 o 
   7   2   2    14333.62    14757.53    237.93 o 
   8   2   2     1146.65     1115.22     41.08 o 
   9   2   2    10236.16    10430.02    288.70 o 
  10   2   2      146.54      139.31    100.72 o 
 -10   3   2      518.64      481.05    105.82 o 
  -9   3   2    10626.49    10450.29    212.67 o 
  -8   3   2       52.89       65.21     26.19 o 
  -7   3   2     8517.72     8464.32    146.90 o 
  -6   3   2      893.07      797.94     31.95 o 
  -5   3   2    12625.56    12990.84    207.84 o 
  -4   3   2     6545.07     6895.93    116.08 o 
  -3   3   2      487.98      507.69     20.22 o 
  -2   3   2      256.80      278.45      8.69 o 
  -1   3   2    10335.14    10893.31    134.76 o 
   0   3   2     2664.45     2492.12     44.83 o 
   1   3   2    62483.04    64975.51    706.24 o 
   2   3   2      597.17      516.27     15.37 o 
   3   3   2    52972.49    54199.36    651.87 o 
   4   3   2       28.96       24.04     14.34 o 
   5   3   2    14435.39    14718.69    185.81 o 
   6   3   2     3829.05     3619.90     73.02 o 
   7   3   2     2766.06     2753.18     65.01 o 
   8   3   2      990.13     1048.76     45.80 o 
   9   3   2      163.82      151.42     34.83 o 
  10   3   2      151.80      310.61    104.20 o 
  -9   4   2       35.30      -10.18     59.45 o 
  -8   4   2     4572.23     4469.07     92.86 o 
  -7   4   2      654.66      614.82     33.09 o 
  -6   4   2     3720.01     3571.57     73.77 o 
  -5   4   2    10600.20    10738.59    176.26 o 
  -4   4   2     4649.05     4317.83    181.93 o 
  -3   4   2    10517.72    10538.48    149.41 o 
  -2   4   2      329.56      314.73     13.63 o 
  -1   4   2    19377.95    19624.37    239.12 o 
   0   4   2    33814.46    35456.07    527.03 o 
   1   4   2    11862.08    12800.81    144.60 o 
   2   4   2    53852.45    56931.15    684.49 o 
   3   4   2     1189.52     1194.72     29.62 o 
   4   4   2    15193.48    15484.54    194.87 o 
   5   4   2     3649.62     3427.61     78.60 o 
   6   4   2     2291.00     2036.26     74.87 o 
   7   4   2     4982.24     4945.89    108.97 o 
   8   4   2      976.81      991.46     45.93 o 
   9   4   2     5005.53     4967.53    117.50 o 
  -9   5   2        0.80      -20.31     34.67 o 
  -8   5   2      423.61      419.50     38.31 o 
  -7   5   2      765.73      738.94     37.08 o 
  -6   5   2     6348.62     6335.43    116.63 o 
  -5   5   2      246.68      218.31     27.28 o 
  -4   5   2    38459.18    38330.68    579.39 o 
  -3   5   2     5287.94     5207.85     81.17 o 
  -2   5   2    23341.06    23143.87    276.17 o 
  -1   5   2      327.60      339.59     13.80 o 
   0   5   2    22622.54    23725.71    357.09 o 
   1   5   2     1894.33     1863.73     28.54 o 
   2   5   2     3155.87     2744.86     39.15 o 
   3   5   2      149.41      159.42     15.93 o 
   4   5   2     3205.99     3019.77     59.70 o 
   5   5   2      249.79      239.88     27.80 o 
   6   5   2    20364.43    20309.01    366.52 o 
   7   5   2       31.49       12.99     28.61 o 
   8   5   2    13243.93    13554.32    259.98 o 
   9   5   2       34.13       38.25     43.76 o 
  -9   6   2      285.87      267.47     45.20 o 
  -8   6   2    11282.20    11449.08    225.56 o 
  -7   6   2     1142.31     1031.90     47.60 o 
  -6   6   2     6433.59     6389.99    118.93 o 
  -5   6   2     5925.31     5699.11    106.27 o 
  -4   6   2      406.45      375.83     25.87 o 
  -3   6   2     8548.35     8096.69    136.02 o 
  -2   6   2     3407.32     3283.49     60.51 o 
  -1   6   2     7428.64     7243.10    102.55 o 
   0   6   2    19763.57    20530.97    272.83 o 
   1   6   2     4155.58     3852.05     85.91 o 
   2   6   2    12693.69    12667.52    146.70 o 
   3   6   2       75.62       90.10     16.30 o 
   4   6   2    13980.45    14150.50    259.92 o 
   5   6   2     3196.46     3143.07     78.49 o 
   6   6   2     6409.23     6254.74    159.63 o 
   7   6   2     5865.38     5818.86    128.74 o 
   8   6   2      476.72      389.98     40.70 o 
  -8   7   2      150.83      168.58     37.49 o 
  -7   7   2    11657.84    11656.27    228.85 o 
  -6   7   2      606.72      549.75     38.56 o 
  -5   7   2     3867.64     3783.31     79.54 o 
  -4   7   2     2309.49     2135.08     64.11 o 
  -3   7   2        1.56       14.20     20.51 o 
  -2   7   2     4727.11     4715.93     86.77 o 
  -1   7   2     9007.79     9151.35    131.47 o 
   0   7   2     2795.68     2846.49     89.81 o 
   1   7   2    17233.93    17136.45    209.69 o 
   2   7   2      405.54      401.81     17.34 o 
   3   7   2    11925.68    12055.02    225.09 o 
   4   7   2        6.60       24.85     31.56 o 
   5   7   2    10086.02     9943.66    195.08 o 
   6   7   2      373.48      318.21     32.23 o 
   7   7   2     3204.19     3041.76     84.11 o 
   8   7   2     1297.00     1379.40     60.37 o 
  -7   8   2     2556.61     2427.61     80.73 o 
  -6   8   2      659.92      646.57     42.75 o 
  -5   8   2     9623.96     9575.26    190.95 o 
  -4   8   2      490.46      454.63     29.88 o 
  -3   8   2    18887.38    19331.37    305.61 o 
  -2   8   2      320.23      271.57     23.78 o 
  -1   8   2    16554.58    17334.26    244.72 o 
   0   8   2     1641.98     1585.75     31.41 o 
   1   8   2     3234.85     3272.50     48.69 o 
   2   8   2     1267.04     1227.79     38.40 o 
   3   8   2      367.67      384.90     40.52 o 
   4   8   2       43.46       14.27     27.52 o 
   5   8   2     2746.45     2763.37     77.10 o 
   6   8   2      570.40      523.42     38.36 o 
   7   8   2     6246.79     6507.98    146.69 o 
  -6   9   2     3348.62     3376.33     92.82 o 
  -5   9   2       93.58       90.30     33.72 o 
  -4   9   2     8950.89     9153.27    184.32 o 
  -3   9   2       30.40       10.62     27.74 o 
  -2   9   2     5592.85     5693.43    173.96 o 
  -1   9   2      640.27      597.15     26.41 o 
   0   9   2     1571.25     1562.33     38.57 o 
   1   9   2     4890.19     4983.09    118.63 o 
   2   9   2      868.28      793.32     39.47 o 
   3   9   2     6597.93     6769.42    142.48 o 
   4   9   2     1128.34     1095.51     48.30 o 
   5   9   2     4182.77     4248.27    105.76 o 
   6   9   2     3168.21     3175.88     90.28 o 
  -5  10   2      136.51      119.15     49.27 o 
  -4  10   2      871.75      884.78     48.76 o 
  -3  10   2      170.23      199.58     35.86 o 
  -2  10   2      553.97      508.74     48.37 o 
  -1  10   2      858.70      811.23     35.35 o 
   0  10   2     6126.52     6090.84    166.33 o 
   1  10   2       24.56       41.71     31.24 o 
   2  10   2    12856.60    13142.68    250.40 o 
   3  10   2      288.65      362.06     38.74 o 
   4  10   2    10419.24    10510.67    210.98 o 
   5  10   2       11.78       48.24     49.57 o 
  -3  11   2      344.07      369.70     56.60 o 
  -2  11   2     7441.65     7564.43    251.98 o 
  -1  11   2      700.50      668.91     79.18 o 
   1  11   2     2502.80     2680.36    100.71 o 
   2  11   2      166.49      221.47     85.65 o 
   3  11   2     2785.04     2843.32     86.63 o 
  -9   0   3     3688.48     4033.13    194.46 o 
  -7   0   3      185.74      233.68     61.13 o 
  -5   0   3     7165.02     7009.20    130.44 o 
  -3   0   3    66887.66    73156.52   1234.47 o 
  -1   0   3    32424.49    36473.65    521.31 o 
   1   0   3    62526.74    64554.29   1307.60 o 
   3   0   3     4360.06     4434.17     84.42 o 
   5   0   3     5455.00     5403.01    105.69 o 
   7   0   3    12299.57    13160.46    240.76 o 
   9   0   3     7254.27     7513.76    298.16 o 
 -10   1   3      747.60      727.66     78.30 o 
  -9   1   3     6796.49     6884.23    233.43 o 
  -8   1   3      595.76      513.80     54.22 o 
  -7   1   3    12472.43    12949.93    209.35 o 
  -6   1   3      481.28      466.05     31.77 o 
  -5   1   3    19196.31    20095.20    247.34 o 
  -4   1   3    20586.17    22503.63    274.14 o 
  -3   1   3    10406.28    10880.70    145.69 o 
  -2   1   3    24870.03    27688.88    325.05 o 
  -1   1   3     5944.47     6419.41     79.42 o 
   0   1   3    32736.41    34713.09    378.11 o 
   1   1   3    48850.94    50242.87    845.41 o 
   2   1   3    13218.88    13710.36    183.40 o 
   3   1   3    37976.06    40202.92    483.80 o 
   4   1   3      793.72      841.33     20.17 o 
   5   1   3    17648.21    17952.02    223.12 o 
   6   1   3     2738.08     2655.54     44.48 o 
   7   1   3     8290.06     8716.13    129.34 o 
   8   1   3     3008.77     3130.57     82.39 o 
   9   1   3      133.00      183.01     78.31 o 
  10   1   3     1659.86     1818.37    146.28 o 
 -10   2   3     7714.35     8108.75    351.32 o 
  -9   2   3      415.47      456.54     78.31 o 
  -8   2   3    13043.80    13130.47    251.60 o 
  -7   2   3      404.83      435.56     27.10 o 
  -6   2   3    22442.40    23538.33    363.82 o 
  -5   2   3     3282.19     3046.30     51.29 o 
  -4   2   3    19652.14    20376.01    272.89 o 
  -3   2   3     5497.52     5941.69     98.04 o 
  -2   2   3     4996.63     5377.93    115.72 o 
  -1   2   3     1150.24     1223.59     21.46 o 
   0   2   3    17286.40    17290.97    191.05 o 
   1   2   3    10829.99    11144.08    137.71 o 
   2   2   3    86464.50    89503.55   1211.10 o 
   3   2   3     2161.18     2234.10     35.24 o 
   4   2   3    23577.97    23759.16    291.16 o 
   5   2   3      850.07      810.55     30.52 o 
   6   2   3    16422.62    17042.03    214.47 o 
   7   2   3     2312.69     2309.66     55.82 o 
   8   2   3     6972.96     6968.18    143.11 o 
   9   2   3     1878.79     1890.21     79.66 o 
  10   2   3      166.03       -3.24     96.36 o 
 -10   3   3     4609.53     4975.72    369.75 o 
  -9   3   3      893.00      897.85     81.66 o 
  -8   3   3      371.41      365.00     35.08 o 
  -7   3   3      180.31      152.46     25.44 o 
  -6   3   3     7852.13     7878.57    135.37 o 
  -5   3   3     4984.20     4894.15     89.03 o 
  -4   3   3    40783.48    41948.64    630.11 o 
  -3   3   3      423.78      406.13     20.26 o 
  -2   3   3    35717.11    37703.13    505.14 o 
  -1   3   3      324.79      346.36     23.97 o 
   0   3   3    19399.50    19896.27    220.14 o 
   1   3   3     1652.32     1535.84     22.77 o 
   2   3   3    35801.17    37258.76    549.68 o 
   3   3   3     3159.78     3032.46     45.72 o 
   4   3   3     2066.20     1875.33     52.16 o 
   5   3   3      677.29      658.52     22.27 o 
   6   3   3     6406.09     5928.11    120.72 o 
   7   3   3     1625.19     1540.42    102.63 o 
   8   3   3    13256.96    13315.89    279.07 o 
   9   3   3      117.61      119.07     34.81 o 
  10   3   3     6752.90     7533.55    199.93 o 
  -9   4   3     3638.76     3739.32    101.77 o 
  -8   4   3     5315.97     5177.78    102.97 o 
  -7   4   3      636.82      619.26     32.12 o 
  -6   4   3    14275.94    14003.11    227.12 o 
  -5   4   3    15385.07    15313.75    243.80 o 
  -4   4   3     1025.50     1026.22     38.98 o 
  -3   4   3    12574.95    12731.21    200.95 o 
  -2   4   3     1205.78     1187.59     25.32 o 
  -1   4   3    14951.98    15199.88    187.35 o 
   0   4   3     1578.49     1522.66     39.04 o 
   1   4   3    16224.90    16173.93    181.53 o 
   2   4   3    23022.08    23919.00    292.23 o 
   3   4   3     7170.15     7122.94     95.16 o 
   4   4   3     9721.58     9559.83    125.37 o 
   5   4   3     3922.33     3714.49     72.98 o 
   6   4   3     7780.95     7976.18    157.36 o 
   7   4   3     8392.87     8323.62    165.69 o 
   8   4   3     1770.19     1689.65     91.43 o 
   9   4   3     7591.39     7493.34    159.27 o 
  -9   5   3    10262.86    10200.59    205.30 o 
  -8   5   3      246.05      250.90     41.15 o 
  -7   5   3    10243.95    10296.27    187.65 o 
  -6   5   3      747.48      700.55     33.48 o 
  -5   5   3    22317.04    22271.97    347.52 o 
  -4   5   3      420.13      344.07     23.98 o 
  -3   5   3     3637.62     3495.75     67.35 o 
  -2   5   3     1582.34     1512.13     37.70 o 
  -1   5   3     4235.70     4133.78     58.17 o 
   0   5   3      902.43      842.11     20.64 o 
   1   5   3    14647.22    14821.90    168.22 o 
   2   5   3     1190.86     1046.72     26.23 o 
   3   5   3    23456.57    23727.71    319.48 o 
   4   5   3      976.42      927.27     28.16 o 
   5   5   3    22760.87    23147.32    411.53 o 
   6   5   3      586.85      591.23     70.02 o 
   7   5   3     9729.33     9899.84    195.26 o 
   8   5   3      249.46      271.99     36.39 o 
   9   5   3      504.87      628.35     48.12 o 
  -9   6   3      592.03      633.51     51.72 o 
  -8   6   3     3248.08     3188.27    103.72 o 
  -7   6   3       81.11       72.36     39.70 o 
  -6   6   3     1712.68     1656.98     49.65 o 
  -5   6   3     3311.01     3137.54     68.37 o 
  -4   6   3     4198.72     4066.72     79.99 o 
  -3   6   3    13638.58    13960.38    222.32 o 
  -2   6   3      255.91      267.94     18.38 o 
  -1   6   3    38380.85    38308.80    725.81 o 
   0   6   3     2509.34     2413.79     39.84 o 
   1   6   3    12651.85    12319.64    158.86 o 
   2   6   3    10036.49     9926.84    117.65 o 
   3   6   3      316.76      340.97     21.05 o 
   4   6   3     2532.12     2613.63     67.28 o 
   5   6   3     2225.17     1984.45     58.08 o 
   6   6   3     3111.40     3110.39     80.85 o 
   7   6   3     2654.86     2671.29     76.75 o 
   8   6   3     2943.72     2957.43     84.19 o 
  -8   7   3      542.18      492.96     44.48 o 
  -7   7   3     2704.45     2752.14    105.97 o 
  -6   7   3     1381.34     1336.14     65.50 o 
  -5   7   3     3261.87     3044.28     68.97 o 
  -4   7   3    12395.56    12283.40    202.66 o 
  -3   7   3       53.85       75.32     25.79 o 
  -2   7   3    27902.87    28439.25    435.56 o 
  -1   7   3        3.16       14.55     14.91 o 
   0   7   3    21534.87    21458.13    259.36 o 
   1   7   3     1204.71     1158.98     26.16 o 
   2   7   3     7182.13     6698.24    143.09 o 
   3   7   3     3693.69     3614.13     83.81 o 
   4   7   3       82.50       64.20     24.58 o 
   5   7   3     3020.71     2968.55    128.97 o 
   6   7   3     4889.09     4781.54    123.87 o 
   7   7   3      331.92      274.43     37.11 o 
   8   7   3     4748.01     4604.69    204.67 o 
  -7   8   3       83.66      119.95     36.34 o 
  -6   8   3    10097.31    10136.42    202.97 o 
  -5   8   3      538.15      550.71     37.86 o 
  -4   8   3     4752.06     4812.06     94.61 o 
  -3   8   3      999.43      909.17     37.71 o 
  -2   8   3      249.87      240.76     23.91 o 
  -1   8   3      542.23      517.40     26.65 o 
   0   8   3     3245.69     3210.54     52.95 o 
   1   8   3     1796.32     1751.97     42.88 o 
   2   8   3    18866.59    18802.15    295.46 o 
   3   8   3       38.31       44.55     24.47 o 
   4   8   3    11892.06    12511.64    238.90 o 
   5   8   3      581.39      560.40     39.14 o 
   6   8   3     6152.13     6220.13    138.57 o 
   7   8   3      381.27      410.31     41.85 o 
  -6   9   3      961.09      966.30     51.24 o 
  -5   9   3     4833.04     4862.27    115.34 o 
  -4   9   3     2961.49     2917.53    131.75 o 
  -3   9   3     2529.65     2614.01     63.60 o 
  -2   9   3     5641.88     5705.75    126.44 o 
  -1   9   3     1038.44     1002.58     36.22 o 
   0   9   3     6867.02     6917.03    107.45 o 
   1   9   3     4370.30     4613.18     91.70 o 
   2   9   3      943.67      958.08     42.68 o 
   3   9   3     7047.85     7000.33    146.59 o 
   4   9   3      324.65      349.98     43.83 o 
   5   9   3     5067.72     4988.47    118.34 o 
   6   9   3      422.96      471.76     44.21 o 
  -5  10   3     3317.61     3469.54    116.93 o 
  -4  10   3      193.84      159.34     38.97 o 
  -3  10   3     8203.66     8699.09    179.09 o 
  -2  10   3      398.29      386.82     43.37 o 
  -1  10   3    11011.81    11515.45    188.05 o 
   0  10   3      269.40      234.89     42.87 o 
   1  10   3     5487.50     5504.93    154.28 o 
   2  10   3        1.61      -27.75     32.03 o 
   3  10   3     1008.95     1110.85     50.56 o 
   4  10   3      161.81      245.42     70.61 o 
   5  10   3      471.95      544.54     80.42 o 
  -3  11   3       87.27       60.58     43.32 o 
  -2  11   3     1960.85     1995.89     86.65 o 
  -1  11   3      158.92      116.15     65.73 o 
   0  11   3      737.71      852.01     61.09 o 
   1  11   3     1072.42     1180.58     98.10 o 
   2  11   3     1517.50     1486.61     78.54 o 
   3  11   3     5049.99     5476.63    130.29 o 
 -10   0   4     3977.21     4422.68    221.97 o 
  -8   0   4    18979.67    19973.69    671.28 o 
  -6   0   4    12390.57    12709.02    228.29 o 
  -4   0   4    53794.05    59851.66   1013.02 o 
  -2   0   4    40913.81    46784.91    663.78 o 
   0   0   4      147.42      100.25     14.95 o 
   2   0   4    24204.03    26550.83    453.92 o 
   4   0   4    41972.20    42482.98    849.55 o 
   6   0   4    34564.76    34900.80   1175.11 o 
   8   0   4    11410.59    12306.87    281.42 o 
 -10   1   4     6153.74     6422.70    200.61 o 
  -9   1   4     4135.43     4243.18    184.07 o 
  -8   1   4     4317.47     4249.39    135.37 o 
  -7   1   4     4016.20     3896.58     90.90 o 
  -6   1   4      497.92      535.17     25.47 o 
  -5   1   4    10043.51    10323.50    264.76 o 
  -4   1   4    13036.60    14143.56    175.26 o 
  -3   1   4     9465.20    10316.91    116.28 o 
  -2   1   4    23864.34    25925.34    352.04 o 
  -1   1   4     1388.17     1456.45     21.63 o 
   0   1   4    23495.90    24185.54    471.29 o 
   1   1   4      222.65      235.22     15.73 o 
   2   1   4    17769.42    18048.12    220.82 o 
   3   1   4    22307.19    23789.74    290.03 o 
   4   1   4    10290.05    10739.42    136.57 o 
   5   1   4    13493.81    13764.86    174.26 o 
   6   1   4     3048.28     3058.84     55.07 o 
   7   1   4     8065.71     8061.04    110.63 o 
   8   1   4     2817.21     2772.88    101.35 o 
   9   1   4     1729.55     1841.90    126.86 o 
 -10   2   4       14.92       70.20     85.15 o 
  -9   2   4     8311.64     8562.69    540.00 o 
  -8   2   4      713.43      770.01     50.97 o 
  -7   2   4      805.42      743.44     34.71 o 
  -6   2   4     3700.32     3432.26     68.74 o 
  -5   2   4    11383.09    11307.76    181.69 o 
  -4   2   4    16470.46    17773.18    212.60 o 
  -3   2   4    24615.53    26272.97    396.60 o 
  -2   2   4      401.43      424.35     18.92 o 
  -1   2   4    48028.53    51117.71    556.48 o 
   0   2   4     1162.32     1112.57     18.40 o 
   1   2   4    76870.95    78438.52   1018.89 o 
   2   2   4     5749.41     5733.49     75.65 o 
   3   2   4    20204.26    20740.41    254.67 o 
   4   2   4     2430.11     2343.79     39.09 o 
   5   2   4      328.13      384.78     19.46 o 
   6   2   4     2364.06     2405.11     45.01 o 
   7   2   4     4585.61     4561.52     99.84 o 
   8   2   4     1666.91     1583.66     64.58 o 
   9   2   4     6725.07     6973.81    180.68 o 
  10   2   4      318.41      324.18    106.32 o 
 -10   3   4      616.88      884.91    135.57 o 
  -9   3   4     3319.81     3572.73    174.85 o 
  -8   3   4      873.91      875.34     50.78 o 
  -7   3   4    12936.36    12770.18    210.30 o 
  -6   3   4      604.26      586.80     29.22 o 
  -5   3   4    44692.29    46065.82    693.81 o 
  -4   3   4     4025.00     3870.49     72.36 o 
  -3   3   4    32009.98    32748.07    493.42 o 
  -2   3   4     1312.18     1390.45     22.86 o 
  -1   3   4      124.20      118.35      8.38 o 
   0   3   4      100.50       97.85      8.71 o 
   1   3   4     8473.21     7948.62    110.86 o 
   2   3   4    24276.86    26063.61    317.62 o 
   3   3   4    33536.56    35489.43    432.96 o 
   4   3   4        9.87        9.22     16.00 o 
   5   3   4    14260.38    14474.36    184.06 o 
   6   3   4      257.73      225.72     27.74 o 
   7   3   4    18892.95    18751.25    338.99 o 
   8   3   4     1378.84     1259.12     50.00 o 
   9   3   4     6991.05     7169.62    228.10 o 
  -9   4   4     1225.93     1137.31     55.95 o 
  -8   4   4     5579.75     5341.68    105.59 o 
  -7   4   4     1146.21     1054.19     39.30 o 
  -6   4   4     9927.42     9906.45    167.47 o 
  -5   4   4     3066.60     2850.64     61.50 o 
  -4   4   4    27162.01    27118.35    415.38 o 
  -3   4   4    12718.77    12733.94    201.49 o 
  -2   4   4    12009.60    12346.78    154.25 o 
  -1   4   4    14406.82    14916.09    197.94 o 
   0   4   4     8033.58     8357.54     97.30 o 
   1   4   4    23396.47    24452.28    270.81 o 
   2   4   4     9334.31     9131.57    127.51 o 
   3   4   4     1303.40     1164.36     26.73 o 
   4   4   4     8222.33     7785.28    119.63 o 
   5   4   4      113.04      128.45     19.34 o 
   6   4   4     5104.70     4927.23    107.00 o 
   7   4   4      261.03      238.00     30.57 o 
   8   4   4     8282.78     8362.58    170.57 o 
   9   4   4     2503.94     2615.17     79.47 o 
  -9   5   4       28.79      -15.79     32.69 o 
  -8   5   4     5417.65     5227.64    106.00 o 
  -7   5   4      148.28      175.79     35.88 o 
  -6   5   4      352.98      336.29     27.41 o 
  -5   5   4       20.48       10.46     21.09 o 
  -4   5   4    16862.38    17516.45    275.69 o 
  -3   5   4     1224.68     1300.11     36.49 o 
  -2   5   4    29454.61    29930.83    363.88 o 
  -1   5   4     2301.12     2374.99     40.40 o 
   0   5   4    31714.50    31870.34    352.07 o 
   1   5   4     5040.90     5138.35     69.86 o 
   2   5   4    32771.83    33446.46    554.84 o 
   3   5   4     2304.62     2314.41     40.52 o 
   4   5   4     2385.70     2285.83     46.01 o 
   5   5   4      752.38      775.09     36.92 o 
   6   5   4      654.48      672.72     56.56 o 
   7   5   4       47.70       57.59     29.94 o 
   8   5   4     5919.35     5743.92    145.69 o 
   9   5   4      149.62      146.99     48.81 o 
  -9   6   4     3763.67     3597.15    113.30 o 
  -8   6   4     7488.75     7196.81    154.15 o 
  -7   6   4      127.44      175.31     29.00 o 
  -6   6   4     9696.73     9476.85    165.22 o 
  -5   6   4      939.53      922.68     46.15 o 
  -4   6   4     7735.93     7565.90    131.37 o 
  -3   6   4     4514.70     4271.86     81.02 o 
  -2   6   4     5048.88     5046.00     80.28 o 
  -1   6   4     9143.89     9014.16    126.24 o 
   0   6   4      318.29      296.65     23.14 o 
   1   6   4    10399.63    10086.93    128.36 o 
   2   6   4     4252.72     3987.46     66.05 o 
   3   6   4     7135.67     7220.12    109.35 o 
   4   6   4    21035.78    21234.99    378.83 o 
   5   6   4       22.31       27.07     24.89 o 
   6   6   4     9956.02     9654.80    190.80 o 
   7   6   4     1273.30     1272.25     67.15 o 
   8   6   4     3162.81     3203.92     89.94 o 
  -8   7   4       36.07       33.48     41.88 o 
  -7   7   4    10013.61     9878.69    199.72 o 
  -6   7   4      103.20       94.98     28.27 o 
  -5   7   4     9536.14     9265.36    161.07 o 
  -4   7   4      702.69      681.61     32.45 o 
  -3   7   4    10617.35    10485.39    174.23 o 
  -2   7   4     3508.70     3323.86     67.67 o 
  -1   7   4      715.53      682.50     19.38 o 
   0   7   4     5524.37     5267.59     68.74 o 
   1   7   4     5206.06     4979.65     71.06 o 
   2   7   4     1548.79     1384.58     33.53 o 
   3   7   4     7912.52     7854.10    135.24 o 
   4   7   4      305.37      310.17     29.48 o 
   5   7   4    17951.28    18157.03    333.58 o 
   6   7   4      185.11      170.43     31.38 o 
   7   7   4     7938.45     8309.65    175.45 o 
  -7   8   4      246.76      225.99     39.48 o 
  -6   8   4       77.80       89.08     42.18 o 
  -5   8   4     1208.89     1093.25     60.65 o 
  -4   8   4      792.41      733.04     34.41 o 
  -3   8   4     5349.88     5427.08    102.58 o 
  -2   8   4      745.28      694.74     58.53 o 
  -1   8   4    19540.98    20283.54    363.48 o 
   0   8   4        5.96        2.25     14.75 o 
   1   8   4    21557.40    22375.43    273.02 o 
   2   8   4     1195.35     1070.19     37.39 o 
   3   8   4     5813.62     5596.67    209.39 o 
   4   8   4      552.32      557.71     42.32 o 
   5   8   4      649.21      619.07     48.95 o 
   6   8   4      428.88      421.28     54.25 o 
   7   8   4     1475.97     1622.85     64.41 o 
  -6   9   4        4.84        1.59     31.42 o 
  -5   9   4     5537.14     5881.36    132.64 o 
  -4   9   4     2044.10     2002.44     59.39 o 
  -3   9   4     1613.60     1636.20     93.66 o 
  -2   9   4     4618.78     4433.41    100.10 o 
  -1   9   4       27.28       51.87     24.19 o 
   0   9   4     5764.22     5699.74     92.45 o 
   1   9   4     1156.38     1131.53     34.01 o 
   2   9   4     7467.99     7636.33    155.58 o 
   3   9   4     1795.39     1857.75     60.64 o 
   4   9   4     1731.85     1623.61     62.66 o 
   5   9   4     4694.58     4932.77    118.42 o 
   6   9   4      544.70      582.39     56.90 o 
  -5  10   4       48.99       57.89     71.34 o 
  -4  10   4     7616.53     7799.07    166.30 o 
  -3  10   4       33.41       24.56     36.90 o 
  -2  10   4     1650.55     1665.01     50.83 o 
  -1  10   4      528.59      619.29     50.60 o 
   0  10   4       67.98      112.31     28.12 o 
   1  10   4       60.20       53.85     32.17 o 
   2  10   4     4462.10     4551.06    106.92 o 
   3  10   4      306.98      401.76     40.37 o 
   4  10   4     6588.11     6898.86    152.01 o 
  -3  11   4     1729.79     1688.88     62.48 o 
  -2  11   4     6186.07     6306.11    136.00 o 
  -1  11   4        4.26       28.22     29.13 o 
   0  11   4     6900.01     7277.47    282.48 o 
   1  11   4      572.94      531.72     72.46 o 
   2  11   4     2815.91     3122.96    114.07 o 
   3  11   4     1167.43     1239.23     59.69 o 
  -9   0   5    20168.33    21180.66    721.20 o 
  -7   0   5    13520.57    13046.80    452.79 o 
  -5   0   5      192.98      196.10     20.54 o 
  -3   0   5    41932.10    48497.09    689.50 o 
  -1   0   5    27160.22    28772.20    492.17 o 
   1   0   5    49795.35    49886.45    849.28 o 
   3   0   5    51166.17    53677.41    913.28 o 
   5   0   5     2509.83     2231.72     55.23 o 
   7   0   5       68.97       85.41     26.66 o 
 -10   1   5     4062.93     4706.04    172.18 o 
  -9   1   5     1944.85     1990.26     95.86 o 
  -8   1   5     9104.82     9733.99    255.95 o 
  -7   1   5     5970.73     5966.63    125.90 o 
  -6   1   5      639.97      624.25     27.07 o 
  -5   1   5    25407.91    26890.32    328.40 o 
  -4   1   5     5165.59     5479.25     74.08 o 
  -3   1   5    42244.04    47682.10    520.53 o 
  -2   1   5    23424.09    26124.43    287.39 o 
  -1   1   5    21252.37    21894.14    241.54 o 
   0   1   5     9347.30     9982.86    124.87 o 
   1   1   5      168.14      159.16     11.16 o 
   2   1   5    14123.29    14077.32    174.41 o 
   3   1   5     1304.50     1125.50     22.86 o 
   4   1   5    12848.67    13076.76    165.16 o 
   5   1   5    17530.86    18106.52    226.55 o 
   6   1   5      623.01      551.57     26.49 o 
   7   1   5    13558.58    13786.15    182.45 o 
   8   1   5      556.58      542.10     37.23 o 
   9   1   5     7750.30     8319.12    221.91 o 
 -10   2   5      670.49      698.56     79.95 o 
  -9   2   5      523.73      502.84    117.71 o 
  -8   2   5     5904.13     6021.77    177.60 o 
  -7   2   5       65.85       73.41     22.34 o 
  -6   2   5    15661.96    16114.17    255.40 o 
  -5   2   5      576.67      508.63     25.40 o 
  -4   2   5    35299.74    36026.96    424.94 o 
  -3   2   5      781.40      775.46     30.33 o 
  -2   2   5    38033.14    41592.92    494.70 o 
  -1   2   5     6995.92     7041.46     81.70 o 
   0   2   5      753.95      696.48     20.39 o 
   1   2   5    16982.13    17375.01    232.15 o 
   2   2   5    10556.20    11085.97    169.69 o 
   3   2   5     3834.63     3545.12     51.89 o 
   4   2   5    12173.42    12256.40    156.13 o 
   5   2   5      465.02      510.62     21.39 o 
   6   2   5    19007.29    19040.20    240.00 o 
   7   2   5       19.12       19.92     26.60 o 
   8   2   5    15668.88    16069.43    635.56 o 
   9   2   5      335.21      339.92     38.08 o 
  10   2   5     4279.32     5236.50    249.36 o 
 -10   3   5     8001.92     9035.33    379.96 o 
  -9   3   5      344.09      366.69     63.83 o 
  -8   3   5     9558.05     9527.68    193.72 o 
  -7   3   5     1065.85     1023.76     37.00 o 
  -6   3   5     1705.84     1674.01     59.50 o 
  -5   3   5     2405.29     2223.44    102.69 o 
  -4   3   5     1185.41     1276.63     36.34 o 
  -3   3   5    10791.35    10717.36    170.97 o 
  -2   3   5    20727.29    22103.29    331.59 o 
  -1   3   5       34.27       53.36     10.83 o 
   0   3   5    53292.73    53608.81    596.19 o 
   1   3   5     2092.52     2105.55     40.72 o 
   2   3   5    80730.51    81774.64   1064.59 o 
   3   3   5     1454.92     1587.06     30.20 o 
   4   3   5    15015.69    14791.55    187.16 o 
   5   3   5       43.86       66.77     21.68 o 
   6   3   5       49.84       77.78     19.89 o 
   7   3   5     1520.39     1410.77     68.17 o 
   8   3   5     1917.40     1959.71     61.92 o 
   9   3   5      968.90      927.75     49.02 o 
  -9   4   5     7596.95     7606.33    228.90 o 
  -8   4   5     2185.41     2107.32     58.17 o 
  -7   4   5     3386.17     3223.97     93.17 o 
  -6   4   5     5291.40     5190.05     98.26 o 
  -5   4   5      172.06      194.29     22.73 o 
  -4   4   5    11662.02    11177.21    181.38 o 
  -3   4   5     1128.24      983.81     31.83 o 
  -2   4   5     7973.06     8250.69    107.84 o 
  -1   4   5    10564.47    10618.88    127.97 o 
   0   4   5     3215.49     3237.11     42.72 o 
   1   4   5    38349.64    38585.93    423.79 o 
   2   4   5     1567.29     1608.19     29.28 o 
   3   4   5    44971.73    43006.34   1210.34 o 
   4   4   5     5812.45     5695.05     99.25 o 
   5   4   5      916.97      924.39     29.18 o 
   6   4   5     8720.98     8423.89    165.90 o 
   7   4   5     1607.25     1444.78     51.58 o 
   8   4   5     3377.07     3351.60     87.62 o 
   9   4   5      548.52      565.18     43.70 o 
  -9   5   5     1862.76     1772.10     68.28 o 
  -8   5   5      162.95      127.54     29.77 o 
  -7   5   5     8099.74     7873.67    142.98 o 
  -6   5   5      341.29      301.31     28.01 o 
  -5   5   5    27523.97    26922.43    416.85 o 
  -4   5   5      221.81      213.07     22.16 o 
  -3   5   5    31608.91    31006.31    471.69 o 
  -2   5   5     1168.66     1200.59     30.35 o 
  -1   5   5    10687.97    10581.70    133.66 o 
   0   5   5        1.15        1.22     11.51 o 
   1   5   5       91.98       76.86     13.29 o 
   2   5   5       96.44      114.28     16.22 o 
   3   5   5     9978.54     9594.00    139.15 o 
   4   5   5      152.73      137.74     20.37 o 
   5   5   5     9739.75    10050.55    193.12 o 
   6   5   5     1486.76     1411.29     49.49 o 
   7   5   5    15214.71    15357.19    288.03 o 
   8   5   5       11.71       31.67     31.54 o 
   9   5   5     5266.35     5461.46    147.54 o 
  -8   6   5      982.22      868.66     43.20 o 
  -7   6   5     4184.55     3884.10     85.49 o 
  -6   6   5     2579.13     2381.11     60.57 o 
  -5   6   5      558.69      532.96     39.30 o 
  -4   6   5     7423.37     6952.31    155.78 o 
  -3   6   5     8130.48     7978.89    136.07 o 
  -2   6   5    12411.73    12535.71    203.50 o 
  -1   6   5    14502.35    14450.28    166.24 o 
   0   6   5       18.77       22.66     12.29 o 
   1   6   5    17200.24    16343.81    486.39 o 
   2   6   5     1552.38     1499.67     51.70 o 
   3   6   5    18112.42    17839.00    246.54 o 
   4   6   5     4432.30     4359.07     85.59 o 
   5   6   5     3128.02     3023.33     76.99 o 
   6   6   5     4532.72     4355.19    102.05 o 
   7   6   5       50.21       83.93     31.80 o 
   8   6   5     3348.23     3287.64    132.98 o 
  -8   7   5     6168.12     6125.49    139.35 o 
  -7   7   5     2270.26     2072.61     61.15 o 
  -6   7   5     1082.28     1078.48     42.77 o 
  -5   7   5     4286.63     4088.03     85.73 o 
  -4   7   5     2016.38     2005.54     60.02 o 
  -3   7   5      247.74      265.97     24.74 o 
  -2   7   5    11047.08    11028.34    204.58 o 
  -1   7   5       90.76      101.16     15.96 o 
   0   7   5    16878.60    16659.56    206.19 o 
   1   7   5      342.87      335.39     19.53 o 
   2   7   5    13989.35    13864.20    195.73 o 
   3   7   5      859.48      679.67     34.05 o 
   4   7   5    10332.17     9866.29    192.11 o 
   5   7   5      815.67      890.71     52.24 o 
   6   7   5     1031.71     1030.62     47.97 o 
   7   7   5     1347.56     1326.76     57.31 o 
  -7   8   5      764.68      788.25     49.26 o 
  -6   8   5    13133.94    13221.11    225.16 o 
  -5   8   5      414.66      345.11     29.60 o 
  -4   8   5    12134.69    12203.33    204.71 o 
  -3   8   5      690.52      651.72     38.41 o 
  -2   8   5     7897.26     7860.13    120.21 o 
  -1   8   5       57.34       66.87     21.45 o 
   0   8   5     1438.61     1370.49     31.71 o 
   1   8   5       92.55      106.97     20.31 o 
   2   8   5     1389.83     1375.65     49.76 o 
   3   8   5     1095.03      985.60     44.01 o 
   4   8   5     6561.47     6466.63    137.88 o 
   5   8   5      295.67      315.46     43.49 o 
   6   8   5     8449.98     8685.47    181.89 o 
  -6   9   5      648.32      775.80     49.45 o 
  -5   9   5     6656.04     6611.22    145.11 o 
  -4   9   5      128.84      170.95     28.85 o 
  -3   9   5     8317.29     8252.51    188.15 o 
  -2   9   5     3364.02     3401.08     87.01 o 
  -1   9   5     2835.41     2841.94     64.17 o 
   0   9   5     9041.20     9474.21    141.70 o 
   1   9   5      208.09      215.93     21.53 o 
   2   9   5     4568.04     4406.03    102.11 o 
   3   9   5     1007.28      953.18     45.30 o 
   4   9   5     1495.92     1390.75     86.03 o 
   5   9   5     3071.30     3011.30    159.58 o 
  -5  10   5      236.98      226.08     74.82 o 
  -4  10   5       32.15       65.94     37.07 o 
  -3  10   5     1911.43     1946.40     56.89 o 
  -2  10   5        2.48       33.28     27.55 o 
  -1  10   5     6459.47     6615.70    124.65 o 
   0  10   5      573.14      666.86     37.45 o 
   1  10   5    12980.95    13821.31    271.80 o 
   2  10   5       15.60       -2.26     32.44 o 
   3  10   5     6864.71     7097.80    153.22 o 
   4  10   5      180.98      280.88     43.25 o 
  -3  11   5     3198.51     3399.25    108.56 o 
  -2  11   5      456.60      431.10     37.63 o 
  -1  11   5     2271.28     2365.34     92.96 o 
   0  11   5     2566.06     2617.63    145.04 o 
   1  11   5      276.20      422.29     77.56 o 
   2  11   5     2389.40     2590.80    124.06 o 
 -10   0   6       24.59      -26.14     85.28 o 
  -8   0   6     1189.56     1258.14    102.96 o 
  -6   0   6     7710.21     8126.39    241.58 o 
  -4   0   6    47640.07    52461.10    746.44 o 
  -2   0   6   116760.07   120744.36   1715.61 o 
   0   0   6    27563.90    28286.28    549.97 o 
   2   0   6       17.31       13.25     14.26 o 
   4   0   6    13208.16    13403.46    239.86 o 
   6   0   6     5986.36     5847.21    118.55 o 
   8   0   6    13839.68    14352.00    637.79 o 
 -10   1   6     7518.07     7977.75    236.21 o 
  -9   1   6       43.93      106.93     53.80 o 
  -8   1   6    15863.60    15895.01    388.98 o 
  -7   1   6      172.01      143.15     28.86 o 
  -6   1   6     9036.85     8977.41    149.53 o 
  -5   1   6     5539.25     5779.49     76.49 o 
  -4   1   6     1330.28     1557.93     26.26 o 
  -3   1   6    41418.86    44857.42    452.23 o 
  -2   1   6    13142.31    14296.86    160.87 o 
  -1   1   6    21322.09    22385.45    248.08 o 
   0   1   6    27865.85    29300.71    354.86 o 
   1   1   6     1907.84     1995.80     31.87 o 
   2   1   6    24678.59    24438.07    302.60 o 
   3   1   6     1799.88     1727.96     33.01 o 
   4   1   6    41237.56    43306.46    524.94 o 
   5   1   6     2642.25     2618.17     44.29 o 
   6   1   6     2783.81     2836.44     48.67 o 
   7   1   6     4790.04     4775.64     79.18 o 
   8   1   6       10.55      -10.46     29.39 o 
   9   1   6     4040.99     4392.67    171.30 o 
 -10   2   6      178.83       96.66     69.49 o 
  -9   2   6    13288.44    13813.06    531.22 o 
  -8   2   6     1191.03     1110.15     70.81 o 
  -7   2   6    18034.65    18141.27    287.89 o 
  -6   2   6     2925.00     2890.78     61.58 o 
  -5   2   6     1677.24     1664.76     41.60 o 
  -4   2   6      833.61      817.79     22.39 o 
  -3   2   6      472.47      425.92     17.26 o 
  -2   2   6     2264.37     2084.96     29.81 o 
  -1   2   6     5515.53     5658.11     67.74 o 
   0   2   6     2069.67     2085.73     33.31 o 
   1   2   6    59448.90    60206.13    785.39 o 
   2   2   6     5404.38     5898.87     87.79 o 
   3   2   6    57451.85    58088.90    699.28 o 
   4   2   6      514.13      500.49     20.36 o 
   5   2   6    11405.85    11218.82    146.09 o 
   6   2   6     2061.71     1947.53     42.11 o 
   7   2   6      303.41      342.87     26.85 o 
   8   2   6     2553.04     2568.75     72.45 o 
   9   2   6      104.64      107.46     36.35 o 
 -10   3   6      305.84      549.27    127.86 o 
  -9   3   6      230.31      380.76    174.79 o 
  -8   3   6     2007.27     1930.90     64.27 o 
  -7   3   6     5888.56     5905.33    109.71 o 
  -6   3   6      718.79      709.95     37.46 o 
  -5   3   6    24462.80    24981.56    385.12 o 
  -4   3   6        2.11        7.81     19.74 o 
  -3   3   6    43950.66    47166.73    707.42 o 
  -2   3   6      467.18      514.95     13.38 o 
  -1   3   6    14832.88    14954.99    168.42 o 
   0   3   6     1621.54     1502.55     23.88 o 
   1   3   6     3116.60     2924.93     48.57 o 
   2   3   6     6799.78     6963.65    102.16 o 
   3   3   6       16.01       90.39     19.96 o 
   4   3   6     2611.58     2469.55     47.43 o 
   5   3   6     9178.95     9019.58    131.72 o 
   6   3   6      265.21      247.93     22.73 o 
   7   3   6    20786.06    21458.20    386.45 o 
   8   3   6       64.30       57.05     31.71 o 
   9   3   6    11703.15    11993.26    234.81 o 
  -9   4   6     4083.07     4095.74    243.49 o 
  -8   4   6     1021.55      983.93     48.14 o 
  -7   4   6     3522.61     3300.02     72.68 o 
  -6   4   6    11015.83    10640.49    194.22 o 
  -5   4   6     2214.51     2059.82     50.44 o 
  -4   4   6    28108.03    28697.77    439.91 o 
  -3   4   6      459.89      429.05     25.38 o 
  -2   4   6    17115.40    16987.34    208.41 o 
  -1   4   6     2128.22     1974.68     29.78 o 
   0   4   6    12503.68    12573.47    143.82 o 
   1   4   6    18161.09    18140.01    224.60 o 
   2   4   6      309.46      273.96     19.48 o 
   3   4   6    13210.29    12996.69    182.49 o 
   4   4   6     1718.35     1657.20     38.25 o 
   5   4   6     5557.25     5230.51     84.58 o 
   6   4   6     7010.89     6719.30    137.94 o 
   7   4   6     1324.52     1225.69     75.11 o 
   8   4   6    10009.79     9723.18    195.48 o 
   9   4   6       95.42       87.12     41.25 o 
  -9   5   6       23.68      -19.09     37.32 o 
  -8   5   6    11976.29    11799.81    272.04 o 
  -7   5   6        0.65      -31.75     31.75 o 
  -6   5   6     8055.50     7651.68    136.74 o 
  -5   5   6      994.00      944.55     36.45 o 
  -4   5   6      360.99      360.14     46.61 o 
  -3   5   6        4.77       95.36     36.91 o 
  -2   5   6     2655.81     2553.31     51.31 o 
  -1   5   6      263.89      249.95     14.15 o 
   0   5   6    14706.68    14886.43    169.98 o 
   1   5   6     1029.73      987.48     21.67 o 
   2   5   6    33841.96    31986.28    955.82 o 
   3   5   6     1856.85     1784.17     40.77 o 
   4   5   6    25672.72    26217.54    355.54 o 
   5   5   6       31.02       26.79     23.90 o 
   6   5   6     6780.33     6710.44    157.77 o 
   7   5   6      191.35      181.22     33.07 o 
   8   5   6       11.09      -21.39     30.80 o 
   9   5   6        1.36       21.71     51.99 o 
  -8   6   6      772.89      715.07     49.69 o 
  -7   6   6     4781.36     4619.30    108.55 o 
  -6   6   6     5333.20     5278.48    104.48 o 
  -5   6   6      395.26      333.95     27.36 o 
  -4   6   6    24083.84    23824.00    421.34 o 
  -3   6   6        2.11       21.26     23.20 o 
  -2   6   6    19053.49    18839.08    256.43 o 
  -1   6   6     2074.90     2103.84     33.81 o 
   0   6   6     9730.67     9618.20    114.93 o 
   1   6   6     4747.35     4734.00     68.18 o 
   2   6   6        6.81       34.38     17.47 o 
   3   6   6    10905.38    10358.72    220.99 o 
   4   6   6     6655.67     6647.03    119.86 o 
   5   6   6     4118.09     3940.74     93.14 o 
   6   6   6     3755.09     3600.11     90.19 o 
   7   6   6       56.84       72.15     29.14 o 
   8   6   6     3889.37     3817.14    119.07 o 
  -8   7   6      166.67      147.93     39.34 o 
  -7   7   6      949.03      959.68     69.55 o 
  -6   7   6     1325.00     1243.36     46.71 o 
  -5   7   6     6232.26     6124.22    116.07 o 
  -4   7   6      888.43      888.61     36.72 o 
  -3   7   6    32701.63    33167.66    572.91 o 
  -2   7   6      703.85      713.39     26.97 o 
  -1   7   6    14027.76    14111.11    180.38 o 
   0   7   6     3063.91     2932.62     48.38 o 
   1   7   6      253.18      227.84     18.58 o 
   2   7   6     3123.06     2942.30     62.36 o 
   3   7   6      851.15      824.38     36.69 o 
   4   7   6      726.44      686.15     43.06 o 
   5   7   6     4060.09     4083.95     98.25 o 
   6   7   6     1389.66     1325.66     92.44 o 
   7   7   6     6470.81     6508.23    145.43 o 
  -7   8   6     5742.28     5809.17    134.66 o 
  -6   8   6        9.37      -11.75     30.27 o 
  -5   8   6     2058.41     2019.06     62.14 o 
  -4   8   6      836.49      821.51     98.48 o 
  -3   8   6       43.63       32.59     18.81 o 
  -2   8   6     4128.79     4087.80     81.24 o 
  -1   8   6    10224.28     9949.15    162.44 o 
   0   8   6      673.24      680.01     27.72 o 
   1   8   6    14787.46    14676.99    192.95 o 
   2   8   6      442.76      512.52     26.59 o 
   3   8   6    14736.33    14997.71    279.76 o 
   4   8   6       13.78       -8.63     26.94 o 
   5   8   6     6485.71     6484.63    141.86 o 
   6   8   6       27.14       60.33     34.79 o 
  -6   9   6     3311.31     3500.92    124.18 o 
  -5   9   6     4154.57     4092.04    147.83 o 
  -4   9   6       45.71       38.68     26.20 o 
  -3   9   6     4349.56     4319.98    143.43 o 
  -2   9   6      798.97      795.80     36.65 o 
  -1   9   6     1531.76     1612.37     48.30 o 
   0   9   6     6775.08     6854.47    121.61 o 
   1   9   6     2784.06     2669.92     55.98 o 
   2   9   6     9030.39     9225.12    160.67 o 
   3   9   6        5.54       31.89     27.37 o 
   4   9   6     4524.99     4526.77    109.36 o 
   5   9   6     2421.32     2419.43     75.63 o 
  -4  10   6     9372.58     9456.86    194.52 o 
  -3  10   6      134.35       93.72     32.51 o 
  -2  10   6     5060.13     5081.41    101.43 o 
  -1  10   6      412.23      344.44     33.52 o 
   0  10   6     6680.30     6965.47    126.44 o 
   1  10   6        2.18       -8.65     45.76 o 
   2  10   6      861.83      861.11     51.32 o 
   3  10   6        7.71      -20.88     42.31 o 
   4  10   6     1900.27     2033.03     73.08 o 
  -2  11   6     1033.05     1157.41     50.72 o 
  -1  11   6     1673.85     1742.89     58.53 o 
   0  11   6     4383.17     4970.63    156.49 o 
   1  11   6       65.29       98.72     67.35 o 
   2  11   6     4594.64     4815.38    150.69 o 
  -9   0   7    20195.13    20642.97    705.64 o 
  -7   0   7    26302.17    26061.73    851.17 o 
  -5   0   7     4739.57     5047.65     86.54 o 
  -3   0   7     2783.46     2909.36     51.16 o 
  -1   0   7     2313.89     1939.82     47.96 o 
   1   0   7    39396.61    40076.21    686.07 o 
   3   0   7    87505.71    89499.20   1517.84 o 
   5   0   7    30473.59    31540.30    641.26 o 
   7   0   7     3656.15     3712.80     87.36 o 
 -10   1   7     3603.90     3541.63    266.73 o 
  -9   1   7      201.77      273.98     55.29 o 
  -8   1   7     6985.91     7217.11    204.05 o 
  -7   1   7       38.27       55.69     40.17 o 
  -6   1   7     4486.96     4688.50     87.16 o 
  -5   1   7     8668.41     8808.36    123.65 o 
  -4   1   7     1004.74     1012.87     24.54 o 
  -3   1   7    53835.38    58572.04    639.68 o 
  -2   1   7      690.03      651.58     16.53 o 
  -1   1   7    36734.76    37951.16    458.68 o 
   0   1   7      248.95      244.71     21.91 o 
   1   1   7    12207.66    13098.22    164.39 o 
   2   1   7    15655.70    15463.73    192.91 o 
   3   1   7     2019.33     1927.41     33.77 o 
   4   1   7    24481.30    25010.63    308.53 o 
   5   1   7      499.64      515.36     21.52 o 
   6   1   7     3647.39     3624.59     63.85 o 
   7   1   7     8447.02     8249.87    124.41 o 
   8   1   7       26.02       58.93     28.22 o 
   9   1   7     8769.83     9513.39    311.11 o 
 -10   2   7     2365.52     2645.26    182.14 o 
  -9   2   7     1301.58     1252.50     79.50 o 
  -8   2   7       63.42       95.03     49.91 o 
  -7   2   7     3637.15     3475.07     86.88 o 
  -6   2   7     2308.62     2292.37     77.41 o 
  -5   2   7     4151.56     4277.44     83.75 o 
  -4   2   7    18782.21    19085.78    294.14 o 
  -3   2   7      275.45      265.27     13.35 o 
  -2   2   7    63290.54    68446.24    745.77 o 
  -1   2   7     4761.89     5050.70     62.34 o 
   0   2   7    39808.92    40392.66    487.43 o 
   1   2   7     4597.66     4434.36     68.65 o 
   2   2   7     5233.34     4972.76     91.55 o 
   3   2   7     2752.10     2547.38     42.21 o 
   4   2   7        4.73       55.66     16.22 o 
   5   2   7      769.60      737.41     39.04 o 
   6   2   7     6612.97     6364.24     99.21 o 
   7   2   7     1625.06     1521.36     38.96 o 
   8   2   7    11789.27    11867.40    269.48 o 
   9   2   7      226.08      264.36     40.44 o 
  -9   3   7        6.38       41.94     54.03 o 
  -8   3   7    14918.47    15473.36    295.76 o 
  -7   3   7        4.90       -6.97     22.36 o 
  -6   3   7    24478.00    24649.07    383.08 o 
  -5   3   7      902.39      865.34     33.08 o 
  -4   3   7     9523.88     9737.13    239.29 o 
  -3   3   7     4853.38     4863.72     73.21 o 
  -2   3   7     2598.17     2673.92     38.97 o 
  -1   3   7    11854.57    12003.77    158.75 o 
   0   3   7    17178.98    17365.34    215.06 o 
   1   3   7      215.23      186.56     16.12 o 
   2   3   7    17282.47    16909.73    231.63 o 
   3   3   7      403.27      426.31     25.92 o 
   4   3   7    25347.07    24633.16    332.92 o 
   5   3   7        6.16       27.18     19.63 o 
   6   3   7     9569.36     9866.27    145.01 o 
   7   3   7     1207.97     1254.24     48.88 o 
   8   3   7     2440.29     2481.79     72.76 o 
   9   3   7      991.22      939.54     50.91 o 
  -9   4   7     5496.53     5636.08    181.07 o 
  -8   4   7        0.52        6.74     25.71 o 
  -7   4   7    17601.76    17107.17    276.91 o 
  -6   4   7     1475.78     1420.56     44.04 o 
  -5   4   7     7879.53     7999.84    138.85 o 
  -4   4   7     9494.14     9605.54    159.87 o 
  -3   4   7       36.68       63.32     24.46 o 
  -2   4   7    15460.73    16005.91    181.87 o 
  -1   4   7      248.05      211.32     12.87 o 
   0   4   7    14958.48    14653.09    167.14 o 
   1   4   7    16600.92    16683.88    227.08 o 
   2   4   7     5065.84     5010.20     79.79 o 
   3   4   7    22651.71    22349.85    303.66 o 
   4   4   7      570.69      560.90     25.59 o 
   5   4   7     9577.96     9637.01    142.45 o 
   6   4   7     2608.81     2592.28     69.91 o 
   7   4   7     3592.75     3558.91     89.00 o 
   8   4   7     2832.89     2735.15     78.70 o 
   9   4   7      610.95      613.80     47.22 o 
  -9   5   7     1125.86     1097.09     86.58 o 
  -8   5   7       78.61       44.17     30.51 o 
  -7   5   7      202.72      214.12     29.80 o 
  -6   5   7      141.40      179.43     25.71 o 
  -5   5   7    11187.33    10964.23    183.87 o 
  -4   5   7       69.56       76.84     21.25 o 
  -3   5   7    44532.20    46292.96   1051.40 o 
  -2   5   7       15.85       35.81     14.44 o 
  -1   5   7    43139.27    44683.77    491.63 o 
   0   5   7       35.83       42.92     13.52 o 
   1   5   7     9543.54     9081.00    130.91 o 
   2   5   7       37.42       34.66     18.82 o 
   3   5   7     1684.47     1610.53     41.94 o 
   4   5   7       91.18       84.38     29.57 o 
   5   5   7     1232.79     1205.65     41.32 o 
   6   5   7       25.32       24.95     30.42 o 
   7   5   7     6287.40     6198.08    135.77 o 
   8   5   7       96.74       89.01     37.88 o 
  -8   6   7      315.42      312.84     34.97 o 
  -7   6   7     6276.02     5904.86    118.15 o 
  -6   6   7      660.11      605.00     47.71 o 
  -5   6   7     4476.32     4250.31     87.24 o 
  -4   6   7     4404.45     4352.70    105.22 o 
  -3   6   7      864.79      759.56     28.06 o 
  -2   6   7    13965.05    13680.10    191.21 o 
  -1   6   7       61.14       96.05     13.72 o 
   0   6   7     3039.97     2951.57     47.62 o 
   1   6   7     9492.24     8991.97    117.90 o 
   2   6   7      205.37      260.75     21.59 o 
   3   6   7    21953.36    22036.30    303.04 o 
   4   6   7      148.49      164.37     23.07 o 
   5   6   7    10028.59    10130.82    198.38 o 
   6   6   7      725.36      626.56     39.02 o 
   7   6   7     3140.84     2854.46     81.44 o 
   8   6   7     2139.92     2197.76     75.37 o 
  -8   7   7     7776.20     7843.78    151.91 o 
  -7   7   7      332.68      364.71     36.66 o 
  -6   7   7     6963.13     6916.66    131.38 o 
  -5   7   7     1060.49      966.47     40.50 o 
  -4   7   7     4235.88     4122.51     96.59 o 
  -3   7   7     1625.37     1588.65     40.66 o 
  -2   7   7       50.57       63.30     22.36 o 
  -1   7   7     1788.56     1780.85     40.65 o 
   0   7   7     1166.31     1139.65     28.72 o 
   1   7   7     4463.80     4506.18     68.28 o 
   2   7   7    19189.95    19035.76    264.39 o 
   3   7   7      348.39      313.82     25.37 o 
   4   7   7    20022.89    20053.84    365.12 o 
   5   7   7     1074.72     1048.02     46.46 o 
   6   7   7     5672.82     5628.76    195.70 o 
   7   7   7      680.85      668.38     58.59 o 
  -7   8   7     1414.07     1344.11     55.56 o 
  -6   8   7     2975.44     2853.78     92.15 o 
  -5   8   7       22.38       62.22     34.88 o 
  -4   8   7     5925.85     6124.66    133.08 o 
  -3   8   7       68.56       93.03     22.54 o 
  -2   8   7    18075.53    17952.00    277.15 o 
  -1   8   7      675.51      673.89     32.82 o 
   0   8   7    10224.47    10104.01    148.23 o 
   1   8   7      930.95      971.31     29.76 o 
   2   8   7     3693.82     3519.96     66.52 o 
   3   8   7     3331.00     3241.57     73.21 o 
   4   8   7        1.49        9.79     27.19 o 
   5   8   7     1200.32     1049.48     50.14 o 
   6   8   7     4691.75     4960.80    120.47 o 
  -6   9   7     3439.23     3430.04    130.07 o 
  -5   9   7     2529.37     2860.21    207.97 o 
  -4   9   7     4378.00     4291.17    143.08 o 
  -3   9   7     6570.97     6442.78    119.68 o 
  -2   9   7      777.68      800.44     37.42 o 
  -1   9   7     7902.87     8074.79    140.85 o 
   0   9   7     1869.63     1765.93     50.90 o 
   1   9   7     3545.15     3402.43     71.35 o 
   2   9   7     3428.47     3472.31     77.52 o 
   3   9   7      543.47      602.93     39.72 o 
   4   9   7     2370.24     2276.22     72.46 o 
   5   9   7      287.71      372.86     41.69 o 
  -4  10   7      102.12      230.51     37.00 o 
  -3  10   7      561.02      572.05     48.16 o 
  -2  10   7      133.97      154.84     31.99 o 
  -1  10   7     1174.15     1280.50     49.30 o 
   0  10   7        3.46       -4.46     29.33 o 
   1  10   7     6639.60     7005.89    196.22 o 
   2  10   7      190.81      233.05     70.84 o 
   3  10   7     7578.50     7625.44    164.00 o 
   4  10   7       28.99      199.92     55.28 o 
  -2  11   7        0.30      -20.64     34.49 o 
  -1  11   7     4740.00     5414.44    110.58 o 
   0  11   7      885.70      970.60    225.71 o 
   1  11   7     2990.86     2931.10    155.74 o 
 -10   0   8     7728.30     8295.58    346.34 o 
  -8   0   8     1692.60     1457.21    110.80 o 
  -6   0   8       72.96       65.24     52.04 o 
  -4   0   8    26462.36    26323.72    381.33 o 
  -2   0   8    53116.41    56768.32    965.71 o 
   0   0   8    29639.54    31894.55    550.04 o 
   2   0   8    24425.56    23488.16    558.67 o 
   4   0   8    13437.56    13095.59    751.03 o 
   6   0   8      771.62      708.56     36.77 o 
   8   0   8     8629.36     8895.58    212.28 o 
 -10   1   8     1278.27     1751.39    148.40 o 
  -9   1   8     1843.06     1809.62     92.35 o 
  -8   1   8    13368.64    13199.12    334.56 o 
  -7   1   8     1370.21     1189.59     86.71 o 
  -6   1   8    16735.55    17790.56    335.39 o 
  -5   1   8     2037.02     2068.67     40.49 o 
  -4   1   8    16850.36    17002.40    177.51 o 
  -3   1   8    17033.15    18308.95    206.12 o 
  -2   1   8     4433.92     4179.12     54.49 o 
  -1   1   8    14501.46    14137.20    177.52 o 
   0   1   8     3222.57     3113.34     47.78 o 
   1   1   8     3058.62     2980.60     45.91 o 
   2   1   8    17899.38    17813.74    221.89 o 
   3   1   8     3718.85     3611.22     63.45 o 
   4   1   8    22559.97    22522.38    280.11 o 
   5   1   8     2816.92     2805.51     51.73 o 
   6   1   8    11108.00    11274.88    162.85 o 
   7   1   8     1023.70      997.58     33.76 o 
   8   1   8     3848.64     3972.74     91.79 o 
   9   1   8     5047.52     5435.81    200.56 o 
 -10   2   8      823.92      868.97    118.89 o 
  -9   2   8     9259.06     9751.67    268.75 o 
  -8   2   8      218.40      235.39     54.62 o 
  -7   2   8    26754.59    28079.97    502.97 o 
  -6   2   8       33.94       25.36     24.99 o 
  -5   2   8    20847.51    22040.65    334.88 o 
  -4   2   8       39.34       58.14     21.56 o 
  -3   2   8     9519.99     9946.81    116.47 o 
  -2   2   8     6858.60     7279.19     87.70 o 
  -1   2   8     2425.70     2460.71     36.16 o 
   0   2   8     6172.26     6102.98     82.55 o 
   1   2   8     3240.81     3318.22     56.31 o 
   2   2   8     8280.08     7903.19    124.42 o 
   3   2   8    38045.63    38048.30    463.28 o 
   4   2   8      263.17      259.99     21.35 o 
   5   2   8    24797.38    24977.23    338.83 o 
   6   2   8     1873.15     1835.15     42.66 o 
   7   2   8     5384.60     5554.44     91.69 o 
   8   2   8      126.17      151.35     34.38 o 
   9   2   8     1627.55     1734.43     76.14 o 
  -9   3   8     1361.56     1322.94     82.11 o 
  -8   3   8     1941.75     1888.65     64.12 o 
  -7   3   8     2108.20     2002.40     53.85 o 
  -6   3   8     2960.13     2964.68     66.20 o 
  -5   3   8      447.47      466.28     34.14 o 
  -4   3   8       56.90       91.60     18.22 o 
  -3   3   8    19792.35    20372.65    228.82 o 
  -2   3   8      896.70      935.32     20.29 o 
  -1   3   8    54945.68    54664.60    598.31 o 
   0   3   8      224.04      225.21     14.40 o 
   1   3   8    34031.07    34756.61    461.38 o 
   2   3   8     3080.75     2978.16     54.36 o 
   3   3   8     5511.29     5233.94     93.53 o 
   4   3   8     2974.62     2726.20     79.47 o 
   5   3   8      190.57      146.57     26.61 o 
   6   3   8     1846.49     1743.28     42.77 o 
   7   3   8     2631.52     2317.35     66.82 o 
   8   3   8      359.42      332.35     39.64 o 
   9   3   8     6449.26     6676.44    176.44 o 
  -9   4   8     2715.41     2786.29    121.76 o 
  -8   4   8     1109.96      998.05     51.23 o 
  -7   4   8     7456.51     7208.03    132.29 o 
  -6   4   8      210.68      240.21     26.54 o 
  -5   4   8     8809.54     8892.14    346.41 o 
  -4   4   8     5698.08     5503.77     87.15 o 
  -3   4   8     6170.69     6202.96     94.55 o 
  -2   4   8    26414.65    25957.77    459.59 o 
  -1   4   8       39.42       47.89     16.12 o 
   0   4   8    41132.09    41824.24    459.56 o 
   1   4   8     2126.53     2010.52     41.35 o 
   2   4   8     8347.03     7770.42    116.00 o 
   3   4   8    12765.69    11805.14    292.87 o 
   4   4   8      462.10      424.29     25.49 o 
   5   4   8     7901.03     7746.38    119.37 o 
   6   4   8      173.49      190.38     49.71 o 
   7   4   8     2937.31     2916.94     79.10 o 
   8   4   8     4234.33     4224.92    104.92 o 
   9   4   8      341.79      341.09     73.21 o 
  -9   5   8      167.66      215.53     86.84 o 
  -8   5   8    11364.14    11222.72    197.25 o 
  -7   5   8       24.38       38.63     26.47 o 
  -6   5   8    17986.54    18055.08    291.23 o 
  -5   5   8      873.86      848.54     58.81 o 
  -4   5   8    12895.71    13215.64    212.14 o 
  -3   5   8        8.35       22.88     19.58 o 
  -2   5   8     5713.07     5412.41     97.07 o 
  -1   5   8      440.49      482.09     25.55 o 
   0   5   8      830.76      750.64     22.69 o 
   1   5   8        3.85       -2.95     17.31 o 
   2   5   8    16989.84    16974.83    235.34 o 
   3   5   8      903.85      863.29     30.84 o 
   4   5   8    27423.45    27153.74    369.80 o 
   5   5   8       40.46       28.69     21.17 o 
   6   5   8    13832.70    13724.02    267.97 o 
   7   5   8       89.04       31.77     29.75 o 
   8   5   8     4063.21     3809.44     99.33 o 
  -8   6   8     2096.93     2059.33     69.32 o 
  -7   6   8     3062.08     2995.50     74.64 o 
  -6   6   8      821.04      686.51     37.21 o 
  -5   6   8     2980.52     2849.38    101.00 o 
  -4   6   8     7847.93     7689.98    118.96 o 
  -3   6   8     3289.06     3166.94     91.43 o 
  -2   6   8    13061.93    13048.03    184.14 o 
  -1   6   8     1192.78     1157.58     27.56 o 
   0   6   8    15652.82    15256.19    190.25 o 
   1   6   8      315.41      333.60     21.56 o 
   2   6   8     9799.25     9215.63    136.65 o 
   3   6   8     5594.05     5582.69    101.59 o 
   4   6   8     2112.35     2084.36     54.65 o 
   5   6   8     7909.54     7558.87    197.44 o 
   6   6   8       61.20       79.66     30.52 o 
   7   6   8      363.14      355.15     38.26 o 
   8   6   8     3103.81     3361.98    178.15 o 
  -8   7   8     1210.78     1245.39     82.96 o 
  -7   7   8      624.47      620.89     41.20 o 
  -6   7   8     1081.78     1048.79     69.46 o 
  -5   7   8     1652.65     1622.76     61.37 o 
  -4   7   8     4350.44     4075.22     82.09 o 
  -3   7   8    19520.77    20143.46    310.27 o 
  -2   7   8        9.04       23.33     22.29 o 
  -1   7   8    14954.39    15133.12    235.23 o 
   0   7   8     1540.86     1392.79     32.25 o 
   1   7   8     9302.89     9059.36    135.42 o 
   2   7   8       73.72       95.25     22.06 o 
   3   7   8     4277.57     4319.82     91.73 o 
   4   7   8     1376.75     1391.53     51.67 o 
   5   7   8      259.65      303.55     34.67 o 
   6   7   8     1272.01     1216.48     53.76 o 
   7   7   8     1915.24     1940.09     70.23 o 
  -7   8   8     7249.05     6742.34    206.42 o 
  -6   8   8       42.53       23.74     26.05 o 
  -5   8   8     8732.73     8594.10    269.84 o 
  -4   8   8     1456.55     1429.33     41.97 o 
  -3   8   8     7740.89     7608.78    133.82 o 
  -2   8   8     2231.60     2042.96     54.27 o 
  -1   8   8       57.20       45.85     23.64 o 
   0   8   8      457.71      481.46     26.48 o 
   1   8   8     1406.93     1481.38     47.75 o 
   2   8   8       14.26       -7.09     24.17 o 
   3   8   8     5650.44     5289.52    130.71 o 
   4   8   8      485.33      433.83     35.68 o 
   5   8   8    11768.16    11865.81    234.50 o 
   6   8   8       77.04      139.31     39.04 o 
  -6   9   8     5940.63     6190.97    210.96 o 
  -5   9   8      309.20      367.51     35.79 o 
  -4   9   8     1807.49     1914.07     57.93 o 
  -3   9   8     3559.13     3536.04     79.67 o 
  -2   9   8      893.67      817.92     56.08 o 
  -1   9   8     4748.07     4761.55     95.23 o 
   0   9   8       59.24       16.85     28.21 o 
   1   9   8     7406.38     7680.10    175.96 o 
   2   9   8     3686.71     3468.79     77.99 o 
   3   9   8     1731.79     1784.46     61.38 o 
   4   9   8     4502.79     4637.36    134.64 o 
   5   9   8      527.29      644.10     67.06 o 
  -4  10   8     2773.11     2843.40     85.19 o 
  -3  10   8      769.13      811.95     43.34 o 
  -2  10   8     6965.40     7361.01    135.95 o 
  -1  10   8      382.66      507.76     39.91 o 
   0  10   8    13843.39    14742.52    268.45 o 
   1  10   8        0.61       84.65     69.03 o 
   2  10   8     5636.99     5910.56    171.27 o 
   3  10   8        1.31       15.08     38.04 o 
   4  10   8       97.38      124.89     54.08 o 
  -1  11   8     2761.94     3014.71     78.85 o 
   0  11   8      532.95      703.75     74.03 o 
  -9   0   9     2609.68     2491.26    151.88 o 
  -7   0   9    14106.61    13961.22    487.02 o 
  -5   0   9    39956.42    41844.13    600.65 o 
  -3   0   9    25745.70    26361.22    457.77 o 
  -1   0   9    15575.91    17729.36    358.98 o 
   1   0   9      296.85      286.41     22.53 o 
   3   0   9    27800.77    27619.66    481.67 o 
   5   0   9    25043.65    24827.48    437.15 o 
   7   0   9     8174.82     7757.82    188.47 o 
   9   0   9     5020.74     5316.55    198.32 o 
  -9   1   9     5051.24     4908.51    163.23 o 
  -8   1   9     2191.88     2248.64     96.92 o 
  -7   1   9     3088.56     3116.46    112.06 o 
  -6   1   9     8496.13     8974.59    146.34 o 
  -5   1   9      242.44      271.41     18.51 o 
  -4   1   9    15594.40    16444.08    341.06 o 
  -3   1   9     6849.01     6986.14     85.54 o 
  -2   1   9    16691.17    17356.82    217.09 o 
  -1   1   9    52048.09    54366.68    654.80 o 
   0   1   9     1633.85     1623.52     32.05 o 
   1   1   9    21850.96    20806.80    258.18 o 
   2   1   9     7829.10     7556.77    101.57 o 
   3   1   9    11921.14    11775.14    170.62 o 
   4   1   9     6550.14     6169.90    105.03 o 
   5   1   9     5945.66     5715.67     91.18 o 
   6   1   9     3458.85     3295.28     61.50 o 
   7   1   9       80.59       79.55     25.29 o 
   8   1   9     2172.78     2282.13     66.08 o 
   9   1   9     3481.15     3611.76    263.93 o 
  -9   2   9      880.72      846.98     72.68 o 
  -8   2   9     6460.65     6389.98    190.45 o 
  -7   2   9     2728.85     2826.03     96.63 o 
  -6   2   9     4517.43     4290.01     82.72 o 
  -5   2   9     3272.12     3190.96     56.84 o 
  -4   2   9     2935.39     2821.32    103.65 o 
  -3   2   9      579.38      622.17     20.04 o 
  -2   2   9    35056.45    34819.21    385.23 o 
  -1   2   9      506.31      492.25     18.71 o 
   0   2   9    24839.62    25103.13    308.06 o 
   1   2   9      444.12      443.76     16.06 o 
   2   2   9    32109.79    33068.65    441.32 o 
   3   2   9      216.69      198.20     20.96 o 
   4   2   9    11382.74    10716.34    155.06 o 
   5   2   9     5392.27     5184.27     85.29 o 
   6   2   9      553.91      545.92     28.70 o 
   7   2   9     2097.17     2128.38     55.67 o 
   8   2   9     1406.16     1404.73     65.91 o 
   9   2   9      324.16      425.56     49.38 o 
  -9   3   9      292.89      281.67     59.82 o 
  -8   3   9    10288.45    10312.84    275.86 o 
  -7   3   9      972.01      957.75     32.91 o 
  -6   3   9    21868.26    22405.75    345.64 o 
  -5   3   9      417.87      452.62     23.21 o 
  -4   3   9    23179.29    24395.36    327.76 o 
  -3   3   9     3925.11     3861.38    103.74 o 
  -2   3   9    17691.13    18458.25    209.14 o 
  -1   3   9     4670.15     4591.93     60.88 o 
   0   3   9     8261.97     8195.66    117.62 o 
   1   3   9     2396.04     2255.78     44.53 o 
   2   3   9     2285.59     2088.25     44.42 o 
   3   3   9      177.30      168.87     20.66 o 
   4   3   9    17782.36    17021.61    236.67 o 
   5   3   9      634.24      638.47     29.15 o 
   6   3   9    18921.68    19722.33    274.28 o 
   7   3   9       20.69       14.59     29.64 o 
   8   3   9     7506.10     7423.48    157.98 o 
   9   3   9      837.63      734.75     62.12 o 
  -9   4   9     1884.28     1846.44     98.82 o 
  -8   4   9     2701.04     2600.70    163.46 o 
  -7   4   9    14355.99    14545.14    288.76 o 
  -6   4   9       25.39       44.73     18.62 o 
  -5   4   9     8878.59     8940.03    133.43 o 
  -4   4   9      866.63      838.89     31.15 o 
  -3   4   9     3696.83     3546.59     61.24 o 
  -2   4   9     6558.00     6585.09     81.76 o 
  -1   4   9    11694.39    11867.96    144.29 o 
   0   4   9     6713.36     6060.44    190.89 o 
   1   4   9     1022.44      950.30     30.52 o 
   2   4   9    12882.96    12716.14    181.21 o 
   3   4   9    10103.08    10143.40    149.24 o 
   4   4   9     4340.91     4183.85     84.24 o 
   5   4   9    16104.21    15675.50    251.59 o 
   6   4   9       65.74      129.34     24.37 o 
   7   4   9     8674.33     8590.84    175.73 o 
   8   4   9      270.98      345.67     40.07 o 
  -9   5   9     6621.87     7265.76    331.41 o 
  -8   5   9      509.53      513.71     64.77 o 
  -7   5   9     2364.51     2391.13     80.76 o 
  -6   5   9       26.90       20.85     23.84 o 
  -5   5   9      196.51      201.13     22.05 o 
  -4   5   9     2630.39     2569.80     52.65 o 
  -3   5   9    12139.38    12232.25    173.79 o 
  -2   5   9     1033.37      981.02     30.17 o 
  -1   5   9    31608.01    31860.25    354.67 o 
   0   5   9     1690.74     1528.02     31.82 o 
   1   5   9    19740.69    19210.37    264.16 o 
   2   5   9      276.00      272.30     29.15 o 
   3   5   9    12846.76    12307.94    178.48 o 
   4   5   9       16.07        0.67     21.23 o 
   5   5   9     4398.48     4346.48    117.56 o 
   6   5   9        4.03       20.89     29.11 o 
   7   5   9      117.34      145.73     33.66 o 
   8   5   9       55.12      -36.17     36.17 o 
  -8   6   9     1170.64     1238.46    104.55 o 
  -7   6   9     5710.04     5676.73    139.05 o 
  -6   6   9     2441.65     2352.29     61.77 o 
  -5   6   9    12122.59    12157.44    178.14 o 
  -4   6   9      588.25      611.75     28.59 o 
  -3   6   9    15404.90    15544.84    218.33 o 
  -2   6   9     6113.89     6012.98     95.26 o 
  -1   6   9     5525.54     5526.76     87.90 o 
   0   6   9     7061.74     6689.35    128.23 o 
   1   6   9      931.11      918.44     29.96 o 
   2   6   9     4197.80     4101.04     72.48 o 
   3   6   9     5487.98     5145.11     88.27 o 
   4   6   9     3449.50     3402.79     66.81 o 
   5   6   9     7632.00     7292.76    153.35 o 
   6   6   9      286.25      305.39     34.01 o 
   7   6   9     6536.92     6601.92    147.16 o 
  -7   7   9       24.98       78.97     31.89 o 
  -6   7   9     9094.28     9012.47    161.44 o 
  -5   7   9       17.52       -8.80     22.27 o 
  -4   7   9    14324.53    14503.24    208.34 o 
  -3   7   9      437.86      477.94     36.42 o 
  -2   7   9    10417.37    10423.63    171.39 o 
  -1   7   9     3164.98     2814.88     63.47 o 
   0   7   9      577.10      491.27     22.57 o 
   1   7   9     2288.75     2214.32     48.31 o 
   2   7   9     2430.36     2269.83     50.52 o 
   3   7   9     1949.07     1912.95     47.88 o 
   4   7   9     6157.58     6355.08    121.02 o 
   5   7   9       66.55       63.27     29.75 o 
   6   7   9     5961.51     5947.94    136.34 o 
   7   7   9       25.27       33.61     79.30 o 
  -6   8   9     1239.68     1259.45     44.90 o 
  -5   8   9      729.49      746.79     34.82 o 
  -4   8   9     1043.42      928.67     40.52 o 
  -3   8   9      174.09      156.29     26.31 o 
  -2   8   9     9553.07     9472.98    160.35 o 
  -1   8   9      422.45      390.62     31.12 o 
   0   8   9    15157.61    15467.32    244.03 o 
   1   8   9       94.21       62.81     22.59 o 
   2   8   9    15515.05    15552.64    224.02 o 
   3   8   9     2306.28     2294.15     61.52 o 
   4   8   9     3865.45     3667.44    104.04 o 
   5   8   9      132.88      131.41     35.38 o 
   6   8   9      121.04      107.69     64.74 o 
  -5   9   9      100.69      128.81     31.78 o 
  -4   9   9     4101.10     4267.36     93.01 o 
  -3   9   9     1765.67     1856.25     56.38 o 
  -2   9   9     1763.66     1671.26     53.37 o 
  -1   9   9     8927.91     9465.34    162.15 o 
   0   9   9       12.88       45.93     29.39 o 
   1   9   9     6925.90     7008.80    138.56 o 
   2   9   9       25.36       63.33     29.40 o 
   3   9   9     2822.14     2757.64     79.20 o 
   4   9   9     1497.78     1600.64     64.58 o 
   5   9   9     1077.65     1105.51     94.62 o 
  -4  10   9        9.25      222.10     97.48 o 
  -3  10   9     4189.58     4687.87    123.41 o 
  -2  10   9        2.41       -8.78     32.26 o 
  -1  10   9     1753.92     1769.08     57.18 o 
   0  10   9        6.09        0.28     33.44 o 
   1  10   9       21.28        8.66     41.10 o 
   2  10   9      314.04      284.77     49.57 o 
   3  10   9     2758.26     2962.23    104.80 o 
  -8   0  10     8852.75     8711.02    338.25 o 
  -6   0  10     8407.99     7973.89    299.04 o 
  -4   0  10     2071.85     1985.02     43.06 o 
  -2   0  10    10992.16    11226.51    206.36 o 
   0   0  10    21968.52    21012.11    369.84 o 
   2   0  10    41965.01    42317.81    729.08 o 
   4   0  10    31747.81    31663.77    558.88 o 
   6   0  10     4818.76     4630.27    126.23 o 
   8   0  10      443.82      385.67     45.21 o 
  -9   1  10     2258.89     2089.85    100.43 o 
  -8   1  10     3780.88     3511.68    125.22 o 
  -7   1  10     2988.82     2800.33    108.68 o 
  -6   1  10     8530.39     8100.71    151.14 o 
  -5   1  10     2595.46     2580.31     52.30 o 
  -4   1  10    18042.17    18520.55    210.75 o 
  -3   1  10      494.08      449.61     20.17 o 
  -2   1  10    32874.82    35868.16    437.64 o 
  -1   1  10     4837.25     5226.77     92.06 o 
   0   1  10     3768.99     2904.23     48.19 o 
   1   1  10    18056.97    17752.51    223.44 o 
   2   1  10      547.26      494.95     19.18 o 
   3   1  10    13992.94    13627.02    175.41 o 
   4   1  10    11884.43    11116.17    160.70 o 
   5   1  10     5880.79     5659.22     91.94 o 
   6   1  10     9466.20     9501.10    142.55 o 
   7   1  10       74.26       69.92     27.96 o 
   8   1  10     4469.40     4546.68     91.52 o 
   9   1  10      818.73      837.08     59.85 o 
  -9   2  10      170.41      138.94     55.23 o 
  -8   2  10     1683.48     1632.60     88.36 o 
  -7   2  10    12693.10    11774.58    224.71 o 
  -6   2  10     2487.84     2313.48     47.50 o 
  -5   2  10    18880.89    19951.70    366.87 o 
  -4   2  10        4.02      -14.53     16.96 o 
  -3   2  10    24521.92    23940.07    309.46 o 
  -2   2  10     4534.40     4201.46     57.20 o 
  -1   2  10    29244.94    29316.56    359.67 o 
   0   2  10     1144.43     1076.47     26.61 o 
   1   2  10    11365.85    11586.38    163.02 o 
   2   2  10     1825.06     1718.36     54.88 o 
   3   2  10     3928.81     3817.35     76.02 o 
   4   2  10     1629.88     1464.89     38.05 o 
   5   2  10    11460.92    11290.35    165.03 o 
   6   2  10     1070.37     1009.55     34.32 o 
   7   2  10     8550.54     8739.56    135.19 o 
   8   2  10      288.24      307.85     47.31 o 
   9   2  10     6209.54     6239.43    465.80 o 
  -9   3  10     7869.51     8344.05    242.57 o 
  -8   3  10      339.16      378.13    166.45 o 
  -7   3  10    15457.20    15554.14    335.77 o 
  -6   3  10      569.87      480.11     25.62 o 
  -5   3  10     6676.31     6630.82    103.03 o 
  -4   3  10     1227.61     1310.31     34.09 o 
  -3   3  10     5081.87     4995.50     80.78 o 
  -2   3  10      312.24      284.31     17.29 o 
  -1   3  10    31473.27    32876.97    402.16 o 
   0   3  10     5972.58     6076.63     91.88 o 
   1   3  10    28575.20    26305.06   1340.29 o 
   2   3  10        5.38       40.18     21.17 o 
   3   3  10    14878.01    14636.09    207.08 o 
   4   3  10      906.29      846.73     31.15 o 
   5   3  10    13630.40    13361.62    192.62 o 
   6   3  10      776.60      705.95     31.92 o 
   7   3  10     1591.26     1548.67     47.82 o 
   8   3  10     1138.23     1078.31     62.90 o 
  -9   4  10       37.99       55.88     60.98 o 
  -8   4  10     9680.08     9624.40    196.16 o 
  -7   4  10     3381.39     3318.12     65.64 o 
  -6   4  10     8836.95     8993.99    136.63 o 
  -5   4  10     8529.85     8670.17    130.47 o 
  -4   4  10        5.62      -16.61     18.08 o 
  -3   4  10    10521.86    10210.36    147.45 o 
  -2   4  10     9158.82     9126.64    109.91 o 
  -1   4  10     7639.77     7639.40    100.74 o 
   0   4  10    24829.47    24930.74    336.69 o 
   1   4  10      968.93     1024.97     31.42 o 
   2   4  10     7895.20     7437.39    114.49 o 
   3   4  10      234.92      226.94     23.62 o 
   4   4  10     7081.97     6816.57    108.69 o 
   5   4  10     2332.46     2230.86     51.26 o 
   6   4  10     4575.17     4512.59     85.98 o 
   7   4  10     3419.02     3374.77     88.83 o 
   8   4  10      194.52      191.99     38.72 o 
  -8   5  10     2988.17     2965.59     75.74 o 
  -7   5  10       57.04       65.50     23.25 o 
  -6   5  10     7405.89     7313.29    116.93 o 
  -5   5  10     1589.82     1590.82     41.33 o 
  -4   5  10    21148.01    21610.19    345.67 o 
  -3   5  10     1137.06     1137.73     34.22 o 
  -2   5  10    21757.27    22215.52    317.36 o 
  -1   5  10      808.63      732.62     22.91 o 
   0   5  10     6910.29     6637.54    102.06 o 
   1   5  10     3116.61     2913.93     55.59 o 
   2   5  10       16.64        0.43     20.12 o 
   3   5  10      309.89      316.70     26.00 o 
   4   5  10     4751.62     4525.92     80.47 o 
   5   5  10        3.39       -9.81     23.11 o 
   6   5  10     8659.63     8564.12    176.09 o 
   7   5  10      443.95      521.45     42.18 o 
   8   5  10     7227.86     7744.82    308.00 o 
  -8   6  10     7001.67     6985.71    137.57 o 
  -7   6  10     2461.55     2513.29     71.52 o 
  -6   6  10     1688.58     1539.80     43.90 o 
  -5   6  10     6203.65     6035.36    100.55 o 
  -4   6  10       72.43       73.58     21.39 o 
  -3   6  10     3892.55     3866.35     70.39 o 
  -2   6  10      782.49      715.45     33.34 o 
  -1   6  10     5243.56     5042.47     82.98 o 
   0   6  10    16021.36    15593.51    327.99 o 
   1   6  10     2945.66     2794.66     55.14 o 
   2   6  10    17912.55    18364.42    257.39 o 
   3   6  10     2828.66     2764.26     58.07 o 
   4   6  10    11000.16    10772.17    162.73 o 
   5   6  10     2553.61     2340.82     69.54 o 
   6   6  10      554.47      515.24     39.17 o 
   7   6  10      728.99      671.07     67.63 o 
  -7   7  10     3944.72     3920.84    110.49 o 
  -6   7  10      270.92      258.44     29.26 o 
  -5   7  10     3169.42     3145.50     65.50 o 
  -4   7  10     2283.14     2370.01     66.40 o 
  -3   7  10      194.56      177.52     27.33 o 
  -2   7  10     2832.77     2801.21     65.01 o 
  -1   7  10    10555.33    10397.69    170.91 o 
   0   7  10      178.42      178.14     23.58 o 
   1   7  10    11091.30    10860.63    160.70 o 
   2   7  10      484.90      459.83     27.16 o 
   3   7  10    15745.58    15653.66    225.93 o 
   4   7  10       11.29       26.12     27.50 o 
   5   7  10     5796.41     5761.54    130.78 o 
   6   7  10     1415.27     1521.63     98.34 o 
  -6   8  10      372.06      455.38     38.85 o 
  -5   8  10     9709.31     9996.54    173.12 o 
  -4   8  10       21.75       30.27     23.00 o 
  -3   8  10    12226.44    12706.91    297.50 o 
  -2   8  10       53.58       54.45     27.65 o 
  -1   8  10     6663.41     6426.12    178.85 o 
   0   8  10      159.38      117.81     29.89 o 
   1   8  10     3407.36     3456.21     67.38 o 
   2   8  10     1135.26     1061.83     39.37 o 
   3   8  10      607.27      566.35     33.42 o 
   4   8  10      249.13      246.53     35.17 o 
   5   8  10     6119.92     6269.21    142.89 o 
  -5   9  10      204.14      308.87    104.20 o 
  -4   9  10     3789.02     3974.82     91.99 o 
  -3   9  10       74.65      125.51     32.34 o 
  -2   9  10     5884.89     6191.21    119.02 o 
  -1   9  10     3102.47     3125.76     74.33 o 
   0   9  10     2794.67     2875.61     71.86 o 
   1   9  10     3971.81     3897.37    102.67 o 
   2   9  10      106.24      114.95     31.72 o 
   3   9  10     3690.15     3840.74    152.13 o 
   4   9  10     1706.10     1703.78     83.35 o 
  -3  10  10      309.79      336.86     46.68 o 
  -2  10  10     1065.45     1219.53     51.70 o 
  -1  10  10      168.39      156.75     34.71 o 
   0  10  10     6716.88     6885.56    131.82 o 
   1  10  10      111.45      200.77     42.58 o 
   2  10  10     6271.18     6417.85    184.64 o 
   3  10  10      122.83       96.73     79.43 o 
  -9   0  11     3337.30     3306.83    184.00 o 
  -7   0  11     7607.82     6754.84    271.27 o 
  -5   0  11    16078.21    16932.29    289.01 o 
  -3   0  11    31145.06    33246.46    576.33 o 
  -1   0  11    35614.40    34935.43    606.03 o 
   1   0  11    16208.80    16282.10    293.51 o 
   3   0  11      261.68      307.97     42.97 o 
   5   0  11     3935.36     3670.06    108.19 o 
   7   0  11     9881.38     9973.08    238.69 o 
   9   0  11     6770.88     7728.76    269.53 o 
  -9   1  11     5591.62     5919.33    218.11 o 
  -8   1  11      193.22      173.60     47.63 o 
  -7   1  11     9180.24     9032.33    247.31 o 
  -6   1  11     5748.80     6066.63    106.52 o 
  -5   1  11    11178.86    11096.02    158.01 o 
  -4   1  11    10522.30    10541.83    125.91 o 
  -3   1  11     1074.26     1225.36     35.34 o 
  -2   1  11     7845.70     8069.14    110.29 o 
  -1   1  11     8612.13     8697.32    117.39 o 
   0   1  11     8652.81     9062.18    121.93 o 
   1   1  11     4195.49     3816.89     60.27 o 
   2   1  11     3161.27     2938.26     56.70 o 
   3   1  11    16110.81    15736.77    221.11 o 
   4   1  11      206.12      215.79     22.81 o 
   5   1  11    16133.64    15086.76    261.74 o 
   6   1  11     1746.33     1655.62     51.89 o 
   7   1  11     2618.32     2741.85     68.88 o 
   8   1  11     3025.90     3024.18     71.76 o 
   9   1  11       40.47       99.68     71.58 o 
  -9   2  11       82.29       42.88     56.17 o 
  -8   2  11    12267.23    11395.35    384.25 o 
  -7   2  11       18.00       59.27     48.23 o 
  -6   2  11    17295.53    18232.50    251.39 o 
  -5   2  11      290.67      300.16     22.81 o 
  -4   2  11     6682.12     6677.03    156.84 o 
  -3   2  11     8301.05     7890.95    168.40 o 
  -2   2  11     1968.86     2052.12     41.17 o 
  -1   2  11     7986.13     7782.37    106.80 o 
   0   2  11    13195.05    12692.39    168.02 o 
   1   2  11     2711.62     2615.61     53.02 o 
   2   2  11    19522.41    19129.78    264.47 o 
   3   2  11      847.30      887.57     31.30 o 
   4   2  11    24647.60    24296.28    332.89 o 
   5   2  11     1079.24     1001.20     34.26 o 
   6   2  11    13454.67    13416.89    195.25 o 
   7   2  11      785.21      789.72     39.09 o 
   8   2  11     1361.12     1377.62     70.74 o 
  -9   3  11      554.82      536.42    120.51 o 
  -8   3  11      119.08      106.01     54.31 o 
  -7   3  11     1466.96     1308.97     44.66 o 
  -6   3  11     5984.28     6054.71     97.88 o 
  -5   3  11     4975.74     5072.83     84.08 o 
  -4   3  11    14354.13    14371.98    201.20 o 
  -3   3  11       62.66       63.78     19.91 o 
  -2   3  11    39690.32    40721.45    451.34 o 
  -1   3  11     2129.72     2236.53     41.40 o 
   0   3  11    41138.59    41485.24    549.71 o 
   1   3  11     1081.55     1093.05     47.16 o 
   2   3  11     1603.37     1473.84     39.12 o 
   3   3  11     1664.79     1600.28     44.71 o 
   4   3  11     2754.94     2643.70     68.02 o 
   5   3  11      991.68      934.82     33.90 o 
   6   3  11     5254.14     5257.26     91.24 o 
   7   3  11      908.01      871.21     44.69 o 
   8   3  11     4218.09     4160.61    167.13 o 
  -8   4  11     4068.78     3856.53     85.50 o 
  -7   4  11     1747.66     1641.49     44.78 o 
  -6   4  11     4427.18     4320.01     77.68 o 
  -5   4  11     3068.77     2995.56     62.03 o 
  -4   4  11     2377.43     2256.98     48.26 o 
  -3   4  11     8290.72     8294.60    123.95 o 
  -2   4  11        4.70       10.40     15.52 o 
  -1   4  11    27058.22    27450.86    369.84 o 
   0   4  11     4575.55     4387.93     81.06 o 
   1   4  11     9232.58     8742.35    130.89 o 
   2   4  11    10122.03     9744.89    145.18 o 
   3   4  11        4.15       22.15     26.00 o 
   4   4  11    10662.83    10534.25    157.72 o 
   5   4  11     4926.01     4724.25     84.07 o 
   6   4  11     2708.88     2528.07     73.06 o 
   7   4  11     2292.92     2167.06     87.48 o 
   8   4  11      509.64      538.87     48.27 o 
  -8   5  11      238.68      255.71     39.77 o 
  -7   5  11    11887.08    12140.63    181.72 o 
  -6   5  11      552.93      508.88     29.08 o 
  -5   5  11    14805.45    14928.46    212.77 o 
  -4   5  11      695.44      703.08     41.26 o 
  -3   5  11     1868.78     1832.69     43.93 o 
  -2   5  11      253.28      212.62     25.64 o 
  -1   5  11     5463.08     5144.04     74.92 o 
   0   5  11      238.50      271.35     21.92 o 
   1   5  11    16284.55    16109.35    226.63 o 
   2   5  11      144.77      151.86     23.00 o 
   3   5  11    19688.37    19800.29    277.37 o 
   4   5  11     1386.78     1370.07     40.47 o 
   5   5  11    12302.05    12131.29    180.96 o 
   6   5  11       33.23       28.14     30.51 o 
   7   5  11     3068.67     3087.00    148.81 o 
  -8   6  11     1540.39     1513.69     52.19 o 
  -7   6  11     1481.76     1544.71     63.34 o 
  -6   6  11     5249.48     5290.68     93.78 o 
  -5   6  11     8420.74     8254.97    129.64 o 
  -4   6  11     1738.19     1839.48     68.14 o 
  -3   6  11    11489.97    11216.62    182.71 o 
  -2   6  11     1241.20     1221.42     45.55 o 
  -1   6  11     9810.12     9186.26    153.25 o 
   0   6  11     1799.32     1648.81     40.68 o 
   1   6  11     1998.13     1883.21     55.02 o 
   2   6  11     5699.85     5490.16     93.04 o 
   3   6  11     2778.01     2631.10     57.68 o 
   4   6  11     4535.65     4422.50     82.27 o 
   5   6  11     1125.18     1095.75     45.32 o 
   6   6  11     2285.92     2376.17     75.16 o 
   7   6  11     5201.69     5299.24    234.92 o 
  -7   7  11     1249.41     1259.90     47.81 o 
  -6   7  11     5060.22     5126.84     93.57 o 
  -5   7  11      266.39      272.81     28.10 o 
  -4   7  11     9638.26     9602.60    164.16 o 
  -3   7  11      224.78      255.88     29.30 o 
  -2   7  11    14445.09    14502.04    231.35 o 
  -1   7  11       63.58       81.00     24.76 o 
   0   7  11     9849.56     9487.46    185.84 o 
   1   7  11     2128.42     2009.62     47.74 o 
   2   7  11     3158.57     2998.13     68.21 o 
   3   7  11     2625.69     2528.08     58.64 o 
   4   7  11      108.73      133.23     26.70 o 
   5   7  11      975.37      936.46     49.72 o 
   6   7  11     2581.32     2573.36     82.25 o 
  -6   8  11     6037.19     6210.41    123.71 o 
  -5   8  11      289.02      262.59     33.36 o 
  -4   8  11     1016.37      978.64     48.01 o 
  -3   8  11      244.81      317.93     33.00 o 
  -2   8  11      181.51      168.58     27.47 o 
  -1   8  11      311.09      303.60     35.14 o 
   0   8  11     3742.86     3471.19     92.80 o 
   1   8  11     1549.94     1468.06     50.40 o 
   2   8  11    11200.68    11343.55    172.56 o 
   3   8  11       22.74       26.68     26.65 o 
   4   8  11     8339.23     8466.38    178.16 o 
   5   8  11      291.14      350.57     44.21 o 
  -5   9  11     2566.24     2642.90    179.40 o 
  -4   9  11     3292.54     3432.69     82.92 o 
  -3   9  11       10.64       31.81     31.49 o 
  -2   9  11     6981.59     7498.45    138.70 o 
  -1   9  11      933.14      893.21     44.16 o 
   0   9  11     2191.69     2144.57     74.99 o 
   1   9  11     2843.93     2891.74     88.44 o 
   2   9  11      317.05      313.38     45.41 o 
   3   9  11     2681.55     2750.94    110.51 o 
   4   9  11        1.90       14.76     53.80 o 
  -2  10  11      414.49      508.56     42.78 o 
  -1  10  11     9741.79    10388.55    182.81 o 
   0  10  11        0.66       17.33     44.66 o 
   1  10  11     2517.40     2666.48     90.12 o 
   2  10  11      751.13      841.83    114.54 o 
  -8   0  12    10530.37     9985.23    383.19 o 
  -6   0  12    25678.12    26182.49    858.64 o 
  -4   0  12    31045.50    33342.41    580.77 o 
  -2   0  12       76.12      151.60     45.09 o 
   0   0  12     5105.18     5355.31    180.77 o 
   2   0  12    10443.72     9304.99    178.74 o 
   4   0  12    19582.65    18196.87    401.17 o 
   6   0  12    10922.70    10845.41    256.11 o 
   8   0  12     4055.89     4142.18    126.15 o 
  -9   1  12      761.56      687.85     65.10 o 
  -8   1  12      695.39      761.71     82.42 o 
  -7   1  12     5938.09     5812.19    174.30 o 
  -6   1  12       19.08       46.37     42.76 o 
  -5   1  12    10520.97    10644.28    153.70 o 
  -4   1  12     7493.25     7744.57    104.52 o 
  -3   1  12     7535.43     7436.57    103.59 o 
  -2   1  12    25563.31    26003.03    323.13 o 
  -1   1  12     2761.35     2513.89     46.97 o 
   0   1  12    31514.29    32731.46    403.55 o 
   1   1  12     7408.87     7033.11    120.78 o 
   2   1  12    14195.84    14118.68    201.12 o 
   3   1  12     2739.05     2599.60     59.34 o 
   4   1  12      295.78      280.62     25.06 o 
   5   1  12     6169.35     5893.79    122.98 o 
   6   1  12     1726.36     1655.08     50.85 o 
   7   1  12     3696.71     3551.16     79.28 o 
   8   1  12     1987.00     1943.57     58.31 o 
  -9   2  12     4036.71     4190.07    277.62 o 
  -8   2  12     3528.08     3435.99    129.10 o 
  -7   2  12       30.69       31.12     49.31 o 
  -6   2  12      274.96      279.03     26.65 o 
  -5   2  12     6235.73     6222.22     98.54 o 
  -4   2  12      551.22      587.91     26.04 o 
  -3   2  12    14439.12    15088.54    176.16 o 
  -2   2  12       26.12       30.99     19.58 o 
  -1   2  12    39690.48    39588.82    484.88 o 
   0   2  12      394.09      471.19     29.29 o 
   1   2  12    33950.70    32822.97    492.08 o 
   2   2  12      547.81      499.15     28.13 o 
   3   2  12     3575.69     3325.59    116.63 o 
   4   2  12     3906.64     3686.08     69.10 o 
   5   2  12     1187.52     1076.93     36.15 o 
   6   2  12     1729.15     1730.92     72.43 o 
   7   2  12     2424.73     2414.03     63.47 o 
   8   2  12      229.23      273.73     58.42 o 
  -8   3  12        5.64        7.77     47.84 o 
  -7   3  12    18992.94    19319.60    299.57 o 
  -6   3  12     1175.54     1136.67     40.01 o 
  -5   3  12     8585.07     8659.13    130.89 o 
  -4   3  12      125.55      126.63     20.96 o 
  -3   3  12     5778.87     5540.88     88.46 o 
  -2   3  12     3817.21     3716.42     71.99 o 
  -1   3  12       46.97       71.43     18.67 o 
   0   3  12     3399.15     3229.98     67.03 o 
   1   3  12     7267.64     7059.49    110.73 o 
   2   3  12      380.71      404.45     26.63 o 
   3   3  12    10168.74    10273.65    175.11 o 
   4   3  12      110.15      139.48     24.78 o 
   5   3  12    24004.50    23876.53    331.30 o 
   6   3  12       20.76        2.33     25.13 o 
   7   3  12    10578.95    10697.59    269.58 o 
   8   3  12      154.66      153.91     48.12 o 
  -8   4  12     5437.55     5078.79    257.27 o 
  -7   4  12        3.90      -15.96     22.71 o 
  -6   4  12    14691.48    14416.42    207.70 o 
  -5   4  12     2065.88     2045.88     53.95 o 
  -4   4  12     8011.07     8198.34    124.99 o 
  -3   4  12     5702.11     5709.48     92.02 o 
  -2   4  12      648.71      640.82     37.70 o 
  -1   4  12    14742.29    14515.53    204.29 o 
   0   4  12      356.37      396.34     24.60 o 
   1   4  12     6731.29     6312.12    101.53 o 
   2   4  12     1489.93     1334.54     48.23 o 
   3   4  12     2520.47     2454.67     61.25 o 
   4   4  12    18527.62    18418.29    260.41 o 
   5   4  12        0.21       24.82     23.90 o 
   6   4  12    10528.63    10849.50    165.91 o 
   7   4  12     2139.84     2181.04     72.01 o 
  -8   5  12      637.35      604.11     44.74 o 
  -7   5  12      168.84      146.17     27.66 o 
  -6   5  12     1801.44     1803.51     47.25 o 
  -5   5  12       89.84       78.70     27.06 o 
  -4   5  12     5212.53     5182.50     88.19 o 
  -3   5  12      165.89      162.33     26.07 o 
  -2   5  12    19987.77    20223.38    307.51 o 
  -1   5  12      295.27      297.11     24.11 o 
   0   5  12    26919.23    26632.00    361.84 o 
   1   5  12     1113.96     1050.52     35.28 o 
   2   5  12     9532.56     9113.15    139.93 o 
   3   5  12      122.68      113.26     27.93 o 
   4   5  12      347.00      326.47     27.46 o 
   5   5  12      231.95      228.70     28.35 o 
   6   5  12      529.20      542.23     79.07 o 
   7   5  12        9.40       17.58     35.28 o 
  -7   6  12      279.61      242.66     38.45 o 
  -6   6  12    10079.96     9906.26    153.46 o 
  -5   6  12      674.89      616.84     32.23 o 
  -4   6  12     8924.53     9206.57    156.60 o 
  -3   6  12     2814.16     2844.01     78.83 o 
  -2   6  12     1917.15     1723.10     49.43 o 
  -1   6  12     2944.78     2793.47    143.29 o 
   0   6  12     2664.78     2547.81     54.58 o 
   1   6  12     7865.85     7313.98    116.24 o 
   2   6  12     4840.67     4560.06     82.33 o 
   3   6  12     1364.68     1277.80     40.81 o 
   4   6  12     8465.26     8080.17    160.20 o 
   5   6  12      230.40      177.54     27.99 o 
   6   6  12     5045.88     5273.22    125.86 o 
   7   6  12      316.89      301.03     92.62 o 
  -7   7  12     6702.85     6515.85    125.23 o 
  -6   7  12        7.20       18.36     30.64 o 
  -5   7  12    13348.21    13843.41    226.66 o 
  -4   7  12     2317.36     2173.33     71.72 o 
  -3   7  12     4389.52     4328.07     89.70 o 
  -2   7  12     3947.98     4066.99     85.14 o 
  -1   7  12      569.63      465.26     33.93 o 
   0   7  12     1042.23     1064.25     41.95 o 
   1   7  12     5964.38     5807.24     98.49 o 
   2   7  12      667.06      598.89     41.71 o 
   3   7  12     9458.65     9424.18    177.51 o 
   4   7  12      147.58      134.81     29.01 o 
   5   7  12     6477.99     6391.90    144.12 o 
   6   7  12       84.02      130.10     83.66 o 
  -5   8  12     2453.79     2557.11     93.19 o 
  -4   8  12     2097.27     2096.64     60.68 o 
  -3   8  12     9321.95     9923.33    171.53 o 
  -2   8  12       80.43       46.50     28.64 o 
  -1   8  12    10571.80    10541.68    239.84 o 
   0   8  12      538.94      606.83     44.76 o 
   1   8  12     9953.77     9721.17    173.43 o 
   2   8  12       28.86       -1.69     26.65 o 
   3   8  12     1471.25     1545.87     53.88 o 
   4   8  12      233.09      242.85     38.58 o 
   5   8  12        5.38      -21.91     65.98 o 
  -4   9  12     1603.87     1803.97     68.73 o 
  -3   9  12     1140.76     1152.86     67.92 o 
  -2   9  12     5089.88     5050.30    105.86 o 
  -1   9  12      276.10      323.65     47.31 o 
   0   9  12     8129.09     8396.12    182.70 o 
   1   9  12     1141.28     1305.86     62.26 o 
   2   9  12     1723.35     1805.60     68.43 o 
   3   9  12     4007.85     4251.31     99.08 o 
  -1  10  12       37.42       80.89     43.72 o 
   0  10  12      251.75      353.14     64.51 o 
   1  10  12        9.76      -21.01     54.68 o 
  -9   0  13     7560.70     7427.36    314.72 o 
  -7   0  13      511.14      398.76     81.79 o 
  -5   0  13        8.85        6.60     59.26 o 
  -3   0  13     2112.29     2171.64    136.76 o 
  -1   0  13    28192.34    30898.21    541.40 o 
   1   0  13    48641.50    51193.80    976.66 o 
   3   0  13    26612.50    25459.04    548.88 o 
   5   0  13       55.43       11.85     42.08 o 
   7   0  13      574.85      557.23     54.38 o 
  -9   1  13     2163.58     2159.98    151.26 o 
  -8   1  13      827.31      737.67     65.56 o 
  -7   1  13     8096.24     7534.64    212.40 o 
  -6   1  13      358.39      418.37     60.19 o 
  -5   1  13    28212.56    28811.18    385.52 o 
  -4   1  13      647.82      584.12     37.06 o 
  -3   1  13    11400.65    11119.67    148.22 o 
  -2   1  13     3690.07     3407.05    139.86 o 
  -1   1  13     2434.55     2463.71     47.02 o 
   0   1  13    25114.39    24155.23    583.47 o 
   1   1  13     1649.00     1490.95     41.15 o 
   2   1  13     9001.06     8799.27    134.36 o 
   3   1  13     2931.73     2860.46     73.19 o 
   4   1  13     1627.40     1559.50     50.72 o 
   5   1  13    12486.91    12504.12    205.68 o 
   6   1  13      186.82      192.52     32.43 o 
   7   1  13     8181.54     8189.33    147.06 o 
   8   1  13      709.87      717.13     42.18 o 
  -8   2  13     3635.65     3538.23    141.80 o 
  -7   2  13      562.52      587.82     62.83 o 
  -6   2  13    23939.65    23812.57    360.86 o 
  -5   2  13      102.21       97.98     21.77 o 
  -4   2  13    19179.52    19390.30    266.09 o 
  -3   2  13     1813.63     1700.52     58.63 o 
  -2   2  13     5417.51     5473.94     81.80 o 
  -1   2  13     3927.33     3797.63     62.45 o 
   0   2  13      139.28      101.26     24.69 o 
   1   2  13      626.92      595.23     30.54 o 
   2   2  13     2973.48     3020.41     60.77 o 
   3   2  13     1735.85     1735.77     53.13 o 
   4   2  13    13176.75    12756.13    187.50 o 
   5   2  13      542.40      575.15     36.15 o 
   6   2  13    16332.97    16440.91    263.91 o 
   7   2  13        2.04      -25.17     41.90 o 
   8   2  13     5040.43     5389.09    124.89 o 
  -8   3  13     6530.88     6676.00    312.54 o 
  -7   3  13     1433.82     1416.47     47.85 o 
  -6   3  13       78.67       93.02     23.90 o 
  -5   3  13      723.19      661.74     29.42 o 
  -4   3  13     1212.17     1287.21     37.35 o 
  -3   3  13     4213.27     4082.71     91.52 o 
  -2   3  13    21468.73    21028.48    265.51 o 
  -1   3  13       14.66       54.90     28.80 o 
   0   3  13    31557.09    31017.54    460.65 o 
   1   3  13        9.34       35.10     23.07 o 
   2   3  13    10301.70    10163.11    160.61 o 
   3   3  13      131.51      113.41     41.58 o 
   4   3  13     5537.72     5633.48     96.71 o 
   5   3  13     1914.95     1904.62     49.28 o 
   6   3  13      408.26      349.18     35.02 o 
   7   3  13     1252.01     1235.73     50.63 o 
  -8   4  13     2917.86     3009.17    126.73 o 
  -7   4  13     1964.55     1805.91     54.79 o 
  -6   4  13     8425.72     8283.08    153.11 o 
  -5   4  13      612.25      587.54     29.30 o 
  -4   4  13     3792.33     3546.41     66.53 o 
  -3   4  13     5875.61     5668.65     92.65 o 
  -2   4  13     3875.79     3773.46     91.95 o 
  -1   4  13    14311.27    13939.42    198.60 o 
   0   4  13       62.32       85.46     22.26 o 
   1   4  13    15126.43    14820.85    212.51 o 
   2   4  13     3576.66     3563.20     83.64 o 
   3   4  13     5814.03     5650.75     96.59 o 
   4   4  13     2602.25     2550.89     57.49 o 
   5   4  13      700.40      704.38     34.24 o 
   6   4  13     4112.27     4121.46     80.67 o 
   7   4  13       10.60       -5.02     42.15 o 
  -8   5  13        5.83      -40.38     40.38 o 
  -7   5  13     9865.36     9984.01    156.20 o 
  -6   5  13       68.55       57.75     26.97 o 
  -5   5  13    20146.21    20849.52    290.99 o 
  -4   5  13       69.26       63.01     22.30 o 
  -3   5  13    17596.10    17730.88    275.04 o 
  -2   5  13       32.18       82.42     26.11 o 
  -1   5  13     1122.42     1007.40     47.28 o 
   0   5  13       26.38       44.27     23.15 o 
   1   5  13      337.40      288.20     25.85 o 
   2   5  13      239.43      285.24     27.84 o 
   3   5  13     5088.51     5062.19    100.61 o 
   4   5  13      416.90      408.94     30.05 o 
   5   5  13     9996.93    10178.34    158.41 o 
   6   5  13        1.24       10.54     38.29 o 
   7   5  13     7569.85     8019.33    312.23 o 
  -7   6  13     1031.99     1017.25     44.20 o 
  -6   6  13     5312.12     5530.16    162.68 o 
  -5   6  13      176.11      171.30     29.42 o 
  -4   6  13     6188.13     6326.63    117.87 o 
  -3   6  13     2875.86     2757.87     65.51 o 
  -2   6  13      654.46      630.94     34.41 o 
  -1   6  13     9693.61     9525.21    192.92 o 
   0   6  13      152.17      153.16     23.21 o 
   1   6  13    16371.68    15966.61    229.14 o 
   2   6  13      190.46      211.24     27.95 o 
   3   6  13     7754.90     7362.73    135.09 o 
   4   6  13     2331.93     2123.89     54.39 o 
   5   6  13      699.16      757.88     54.21 o 
   6   6  13     3944.89     4023.25    107.24 o 
  -6   7  13       37.85       27.40     33.67 o 
  -5   7  13      503.09      432.42     36.35 o 
  -4   7  13      411.69      424.16     34.45 o 
  -3   7  13     1423.74     1320.19     45.74 o 
  -2   7  13     5659.15     5195.24    101.85 o 
  -1   7  13     1049.61     1030.05     51.66 o 
   0   7  13    16033.87    15827.95    302.27 o 
   1   7  13       60.41       61.99     24.35 o 
   2   7  13    11443.21    11517.42    175.62 o 
   3   7  13     1861.74     1823.04     51.77 o 
   4   7  13     1516.79     1530.36     49.32 o 
   5   7  13      820.61      936.55     54.38 o 
  -5   8  13        0.63      -33.93     33.93 o 
  -4   8  13     7261.23     7428.38    138.80 o 
  -3   8  13      153.11      161.54     32.35 o 
  -2   8  13     5002.36     5036.01    103.62 o 
  -1   8  13     1083.38     1107.68     55.67 o 
   0   8  13      621.58      593.98     48.08 o 
   1   8  13     2421.97     2580.35     86.79 o 
   2   8  13     2959.65     2965.56     68.25 o 
   3   8  13      260.83      354.23     34.27 o 
   4   8  13     5455.36     5609.02    134.15 o 
  -3   9  13     3992.91     4111.54     94.32 o 
  -2   9  13     3081.46     3179.76    106.43 o 
  -1   9  13      923.60      811.78     54.85 o 
   0   9  13     2425.02     2461.65     84.09 o 
   1   9  13       12.42      -20.56     39.34 o 
   2   9  13     1422.17     1494.56     59.79 o 
   3   9  13     1256.44     1352.85     80.28 o 
  -8   0  14     2087.92     2069.73    144.66 o 
  -6   0  14    24280.38    22692.90    756.31 o 
  -4   0  14    30887.71    29961.13    831.62 o 
  -2   0  14    13821.33    13787.05    630.39 o 
   0   0  14     3164.15     3459.62     88.74 o 
   2   0  14     5212.77     5092.55    165.20 o 
   4   0  14     5809.95     5604.16    153.74 o 
   6   0  14    15431.56    14971.37    344.85 o 
   8   0  14     9873.95    10374.25    256.78 o 
  -8   1  14     3726.11     3334.50    127.40 o 
  -7   1  14     3956.22     3708.52    384.81 o 
  -6   1  14     4981.94     4963.17    154.21 o 
  -5   1  14    10448.99    10412.32    204.85 o 
  -4   1  14      710.64      758.73     35.66 o 
  -3   1  14     5531.37     5555.75     93.52 o 
  -2   1  14     1972.94     1976.37     42.32 o 
  -1   1  14     1796.65     1738.52     50.31 o 
   0   1  14    24498.77    25557.87    320.95 o 
   1   1  14      361.03      349.28     28.02 o 
   2   1  14    22769.98    22280.53    309.56 o 
   3   1  14       96.19      122.72     33.47 o 
   4   1  14     3139.81     3111.35     73.48 o 
   5   1  14     3692.30     3580.63     80.18 o 
   6   1  14     1990.21     1895.69     58.73 o 
   7   1  14     6112.33     6185.73    120.38 o 
   8   1  14        2.95      -16.89     34.48 o 
  -8   2  14       18.01        9.47     42.93 o 
  -7   2  14     5147.18     4941.23    158.76 o 
  -6   2  14      863.84      909.97     52.15 o 
  -5   2  14      211.96      227.60     23.80 o 
  -4   2  14     2570.03     2421.09     60.55 o 
  -3   2  14       43.69       52.08     22.56 o 
  -2   2  14     5069.00     5105.90     78.91 o 
  -1   2  14    14468.16    13731.21    374.98 o 
   0   2  14     1264.53     1173.55     47.58 o 
   1   2  14    29129.74    29481.76    401.55 o 
   2   2  14        2.50      -23.72     23.72 o 
   3   2  14    11370.66    11251.02    188.69 o 
   4   2  14     2543.12     2452.20     55.74 o 
   5   2  14     6050.75     5971.90    118.26 o 
   6   2  14      230.07      209.84     35.15 o 
   7   2  14       25.69       21.19     32.59 o 
  -8   3  14     1316.86     1359.79     87.87 o 
  -7   3  14     3992.60     3813.61    135.61 o 
  -6   3  14       86.49       47.10     24.16 o 
  -5   3  14    13436.98    13947.28    200.67 o 
  -4   3  14      337.72      321.82     25.43 o 
  -3   3  14    32409.12    33042.31    508.97 o 
  -2   3  14      112.01      141.25     24.93 o 
  -1   3  14    12620.33    11616.73    367.48 o 
   0   3  14     2747.45     2532.93     76.71 o 
   1   3  14       27.91       15.13     24.33 o 
   2   3  14     1882.93     1787.07     51.17 o 
   3   3  14     1504.24     1348.13     41.75 o 
   4   3  14     1171.98     1121.14     39.40 o 
   5   3  14     9392.99     9208.28    145.11 o 
   6   3  14      121.06      153.30     33.72 o 
   7   3  14     7701.99     7958.82    155.15 o 
  -8   4  14      299.98      330.78     93.99 o 
  -7   4  14     3593.47     3711.77     83.86 o 
  -6   4  14     7557.71     7395.03    120.06 o 
  -5   4  14       80.93       64.29     23.50 o 
  -4   4  14    18527.92    18999.50    265.48 o 
  -3   4  14      127.40       91.29     25.70 o 
  -2   4  14    12517.98    12718.82    243.65 o 
  -1   4  14     3692.78     3413.05    102.28 o 
   0   4  14     3184.66     3048.53     61.71 o 
   1   4  14    10650.16    10224.43    154.89 o 
   2   4  14      490.79      468.56     30.32 o 
   3   4  14     3868.44     3614.50     71.66 o 
   4   4  14     2405.20     2239.14     59.58 o 
   5   4  14     3271.20     3121.98     67.38 o 
   6   4  14     7589.14     7662.79    127.99 o 
   7   4  14        7.83       38.59     45.07 o 
  -7   5  14      812.71      773.36     39.88 o 
  -6   5  14     2401.52     2402.85     57.67 o 
  -5   5  14      200.42      198.87     27.67 o 
  -4   5  14      273.44      281.02     28.52 o 
  -3   5  14       60.67       51.25     31.68 o 
  -2   5  14     4925.73     4921.25    114.07 o 
  -1   5  14       45.36       45.07     33.98 o 
   0   5  14    19657.30    19000.10    267.36 o 
   1   5  14       13.96       -0.97     24.42 o 
   2   5  14    19919.59    19114.82    271.58 o 
   3   5  14      120.87       73.99     27.01 o 
   4   5  14     8772.72     8850.19    141.48 o 
   5   5  14        0.21       54.89     27.97 o 
   6   5  14     1109.75     1126.04     44.48 o 
  -7   6  14      991.69      982.68     49.67 o 
  -6   6  14     8298.94     8105.95    147.13 o 
  -5   6  14      377.02      376.24     33.56 o 
  -4   6  14    10837.66    10880.75    183.37 o 
  -3   6  14       13.84       23.93     27.08 o 
  -2   6  14     5092.68     4895.48     97.47 o 
  -1   6  14     2924.49     2926.04     83.84 o 
   0   6  14     4465.57     4345.10     99.05 o 
   1   6  14     7924.52     7812.83    126.05 o 
   2   6  14       10.13       34.47     30.48 o 
   3   6  14     2957.45     2813.49     72.81 o 
   4   6  14     2220.19     2217.48     57.23 o 
   5   6  14      141.79      130.76     31.28 o 
   6   6  14     5277.17     5853.49    250.23 o 
  -6   7  14      516.96      514.17     43.23 o 
  -5   7  14    11166.93    11651.32    198.12 o 
  -4   7  14      362.35      348.57     34.52 o 
  -3   7  14     8266.42     8291.76    148.39 o 
  -2   7  14      898.87      789.07     48.91 o 
  -1   7  14     2992.94     2871.40     86.06 o 
   0   7  14      316.24      321.61     43.15 o 
   1   7  14     1157.87     1248.21     75.04 o 
   2   7  14      793.01      771.86     43.92 o 
   3   7  14      360.47      393.30     33.88 o 
   4   7  14     1098.28     1222.98     63.51 o 
   5   7  14     4812.81     5115.47    127.58 o 
  -4   8  14      715.94      815.08     54.68 o 
  -3   8  14     1394.10     1500.97     54.22 o 
  -2   8  14       66.98      119.15     32.87 o 
  -1   8  14     4679.03     4812.25    121.27 o 
   0   8  14       23.56       30.69     39.44 o 
   1   8  14     7582.99     7385.90    166.50 o 
   2   8  14      525.50      533.92     84.55 o 
   3   8  14     6204.87     6304.83    117.89 o 
   4   8  14        7.49      -39.95     59.89 o 
  -2   9  14     1363.22     1383.23     56.12 o 
  -1   9  14     4264.60     4380.59    118.50 o 
   0   9  14     4916.47     4944.74    128.89 o 
   1   9  14      139.32      125.14     45.93 o 
   2   9  14     4673.27     5004.69    163.43 o 
  -7   0  15    15392.69    15647.00    552.63 o 
  -5   0  15     9379.21     8806.76    330.78 o 
  -3   0  15     1144.32     1168.75     49.06 o 
  -1   0  15    12480.98    12725.58    239.71 o 
   1   0  15    27314.02    28495.05    891.32 o 
   3   0  15    23043.55    23252.08    510.39 o 
   5   0  15     7555.39     7417.03    194.69 o 
   7   0  15     2739.06     2691.38    102.53 o 
  -8   1  15     3009.81     2886.38    141.05 o 
  -7   1  15      766.01      738.05     69.89 o 
  -6   1  15     4971.49     4817.41    153.23 o 
  -5   1  15    13675.83    13688.64    261.91 o 
  -4   1  15     2815.54     2651.92     75.85 o 
  -3   1  15    10963.55    11013.18    150.05 o 
  -2   1  15      158.68      185.21     23.24 o 
  -1   1  15    12962.36    13186.71    201.44 o 
   0   1  15     9359.24     9723.17    147.97 o 
   1   1  15     6307.03     6115.51    102.12 o 
   2   1  15     8538.40     8235.99    146.99 o 
   3   1  15       64.37       39.96     31.62 o 
   4   1  15     1524.90     1348.50     49.17 o 
   5   1  15      386.69      378.46     36.74 o 
   6   1  15     1121.72     1130.09     50.02 o 
   7   1  15     5795.05     5911.74    118.48 o 
  -8   2  15      177.43       84.51     54.46 o 
  -7   2  15     1780.45     1682.12    106.32 o 
  -6   2  15     7685.79     7327.24    292.75 o 
  -5   2  15      263.49      232.09     31.23 o 
  -4   2  15    20260.69    20057.46    344.65 o 
  -3   2  15        5.20       56.76     27.08 o 
  -2   2  15    18378.32    17571.95    580.30 o 
  -1   2  15      151.70      148.94     26.61 o 
   0   2  15     9222.35     9049.73    152.85 o 
   1   2  15      578.07      527.43     43.39 o 
   2   2  15     2213.24     2148.17     52.11 o 
   3   2  15     8261.83     8050.53    145.00 o 
   4   2  15       58.57       11.49     34.65 o 
   5   2  15     1581.60     1589.74     54.94 o 
   6   2  15     8924.70     9180.66    183.43 o 
   7   2  15       75.78      176.92     48.36 o 
  -8   3  15     9590.66     9480.90    374.48 o 
  -7   3  15        6.13       32.25     51.39 o 
  -6   3  15     4603.96     4521.91    108.14 o 
  -5   3  15     3262.39     3230.67     65.34 o 
  -4   3  15     3212.07     3151.28     73.13 o 
  -3   3  15     3232.29     3062.61     70.74 o 
  -2   3  15      234.52      229.16     26.07 o 
  -1   3  15     1060.88      949.97     36.26 o 
   0   3  15    10613.17    10208.48    155.20 o 
   1   3  15      555.16      507.74     30.72 o 
   2   3  15    20713.44    20533.47    289.64 o 
   3   3  15      171.87      179.54     27.75 o 
   4   3  15    12507.62    12318.08    185.42 o 
   5   3  15     1297.93     1265.08     49.93 o 
   6   3  15     3911.90     3959.92     89.90 o 
   7   3  15      716.23      707.49     46.83 o 
  -7   4  15     2614.94     2563.26     69.33 o 
  -6   4  15     2356.77     2207.03     54.43 o 
  -5   4  15     1473.59     1421.02     58.47 o 
  -4   4  15     5564.15     5430.39    103.55 o 
  -3   4  15      229.06      238.60     36.63 o 
  -2   4  15     5775.89     5258.62    119.57 o 
  -1   4  15      356.47      370.06     27.98 o 
   0   4  15     4933.21     4739.87     84.77 o 
   1   4  15    13577.54    13276.76    195.90 o 
   2   4  15      827.23      785.62     34.89 o 
   3   4  15     9883.48     9642.75    163.51 o 
   4   4  15       10.89       24.89     26.20 o 
   5   4  15     5605.23     5612.98    101.41 o 
   6   4  15     2158.61     2162.67     84.06 o 
  -7   5  15     1299.04     1330.56     53.05 o 
  -6   5  15      558.31      523.66     34.42 o 
  -5   5  15    12160.31    11920.36    197.12 o 
  -4   5  15      132.15      141.86     28.81 o 
  -3   5  15    14761.32    14393.93    275.95 o 
  -2   5  15      795.70      735.74     43.34 o 
  -1   5  15    17047.71    16905.54    431.04 o 
   0   5  15      245.62      259.37     32.71 o 
   1   5  15     5394.35     4969.50     89.73 o 
   2   5  15       64.39       46.75     26.67 o 
   3   5  15      213.91      206.28     29.82 o 
   4   5  15       20.77       27.27     27.80 o 
   5   5  15     2655.59     2538.78     93.62 o 
   6   5  15       13.68       -3.55     32.25 o 
  -6   6  15      891.23      822.52     50.19 o 
  -5   6  15     5002.88     4935.75    118.03 o 
  -4   6  15     5368.92     5336.54    106.10 o 
  -3   6  15      239.87      211.23     30.50 o 
  -2   6  15     2592.64     2553.14     79.00 o 
  -1   6  15     2601.77     2548.08     78.99 o 
   0   6  15     1263.55     1174.60     48.32 o 
   1   6  15     7462.03     7199.56    120.12 o 
   2   6  15     1655.92     1550.73     48.46 o 
   3   6  15     6668.17     6743.71    130.16 o 
   4   6  15      108.44       71.50     35.92 o 
   5   6  15     3460.42     3287.77     74.46 o 
  -5   7  15      483.87      470.23     46.59 o 
  -4   7  15     2236.72     2317.86     65.07 o 
  -3   7  15     1514.87     1545.50     59.20 o 
  -2   7  15      152.69      199.35     37.73 o 
  -1   7  15     3322.05     3416.26     97.25 o 
   0   7  15     7168.91     6879.67    155.72 o 
   1   7  15      502.58      495.11     47.69 o 
   2   7  15     8074.55     8048.76    134.62 o 
   3   7  15      241.12      293.63     34.34 o 
   4   7  15     3533.29     3782.15     82.15 o 
  -4   8  15     7722.82     7818.40    312.73 o 
  -3   8  15      342.96      293.51     35.82 o 
  -2   8  15    10865.28    11279.75    233.10 o 
  -1   8  15      729.39      717.18     64.52 o 
   0   8  15     5112.37     5104.87    128.91 o 
   1   8  15     1114.43     1187.59     64.74 o 
   2   8  15      725.62      763.55     50.01 o 
   3   8  15      371.96      359.18     41.72 o 
   0   9  15      562.61      551.26     70.64 o 
   1   9  15      986.09     1149.04    105.26 o 
  -8   0  16     2188.81     2327.93    154.37 o 
  -6   0  16     2253.75     2339.75    139.31 o 
  -4   0  16    22719.45    22306.51    556.80 o 
  -2   0  16    10725.32    11264.79    332.96 o 
   0   0  16    23005.48    24067.64    524.54 o 
   2   0  16    10433.24    10965.03    265.51 o 
   4   0  16       23.29       -1.83     45.91 o 
   6   0  16     1908.87     1965.50     89.32 o 
  -8   1  16     5253.43     5096.57    170.24 o 
  -7   1  16        1.49       31.50     46.08 o 
  -6   1  16     6622.88     6451.41    189.77 o 
  -5   1  16      913.76      868.68     64.33 o 
  -4   1  16     7952.33     7850.60    142.16 o 
  -3   1  16     5777.25     5978.82     91.60 o 
  -2   1  16     3516.83     3614.70     65.91 o 
  -1   1  16     8242.42     8310.17    192.81 o 
   0   1  16     1172.59     1259.42     40.77 o 
   1   1  16     7451.80     7309.46    198.41 o 
   2   1  16    19705.40    20618.46    357.89 o 
   3   1  16     1698.40     1551.28     54.47 o 
   4   1  16     6376.91     6047.54    119.17 o 
   5   1  16      475.44      483.80     43.87 o 
   6   1  16     8357.35     8234.93    152.70 o 
   7   1  16     1771.40     1697.39     60.79 o 
  -8   2  16      417.80      454.65     88.39 o 
  -7   2  16     9583.06     9791.25    268.96 o 
  -6   2  16      790.59      700.18     66.82 o 
  -5   2  16    11290.65    10963.98    189.84 o 
  -4   2  16     5192.21     5048.61    101.55 o 
  -3   2  16     7016.28     6741.80    125.26 o 
  -2   2  16     1357.79     1310.67     54.72 o 
  -1   2  16       60.19       30.29     27.41 o 
   0   2  16      249.55      300.21     29.38 o 
   1   2  16     8754.60     8551.39    147.22 o 
   2   2  16      160.36      153.64     27.37 o 
   3   2  16    12324.45    12584.64    211.36 o 
   4   2  16       39.75       43.53     32.57 o 
   5   2  16     9676.39     9740.95    173.00 o 
   6   2  16       61.03      109.88     36.22 o 
   7   2  16     3981.38     4187.63    136.69 o 
  -8   3  16      599.68      506.94     89.64 o 
  -7   3  16       20.30       36.78     52.55 o 
  -6   3  16      240.25      245.04     32.71 o 
  -5   3  16     7624.42     7622.35    154.39 o 
  -4   3  16      485.86      478.40     35.93 o 
  -3   3  16    19525.03    19399.00    357.88 o 
  -2   3  16      421.65      365.11     37.20 o 
  -1   3  16    14926.17    14247.42    207.67 o 
   0   3  16     1899.99     1794.50     69.30 o 
   1   3  16     8225.43     7993.25    128.91 o 
   2   3  16      711.17      693.55     40.09 o 
   3   3  16     3325.87     3108.28     67.13 o 
   4   3  16      943.84      923.27     46.75 o 
   5   3  16       10.37       52.32     32.18 o 
   6   3  16      166.87      251.52     35.06 o 
  -7   4  16     4304.47     4215.27     93.48 o 
  -6   4  16      507.53      549.11     36.86 o 
  -5   4  16     4473.01     4467.91     91.69 o 
  -4   4  16    13005.06    13372.17    259.14 o 
  -3   4  16     2159.38     2242.02     71.21 o 
  -2   4  16     8159.61     8303.87    173.38 o 
  -1   4  16      491.53      495.41     30.14 o 
   0   4  16     5896.72     5574.22     97.58 o 
   1   4  16     1269.61     1081.37     39.63 o 
   2   4  16     5827.85     5695.05    100.70 o 
   3   4  16     3220.49     2966.82     66.37 o 
   4   4  16      859.19      861.37     39.15 o 
   5   4  16     5693.89     5719.29    117.47 o 
   6   4  16     1056.40     1032.73     50.99 o 
  -7   5  16      261.89      272.65     82.49 o 
  -6   5  16     9561.32     9626.81    168.33 o 
  -5   5  16      311.56      362.86     34.12 o 
  -4   5  16     3911.19     3780.20     92.04 o 
  -3   5  16       80.38       79.93     35.70 o 
  -2   5  16     1713.86     1790.17     64.80 o 
  -1   5  16      880.42      904.38     51.03 o 
   0   5  16     5297.01     5112.80     92.05 o 
   1   5  16      236.97      247.11     30.22 o 
   2   5  16    10389.18    10148.10    202.18 o 
   3   5  16       89.84       95.87     29.10 o 
   4   5  16     6870.48     6919.11    120.34 o 
   5   5  16      295.46      318.18     35.65 o 
   6   5  16     5446.27     5773.93    171.09 o 
  -6   6  16      156.49      142.79     44.03 o 
  -5   6  16     3113.92     2992.83     76.00 o 
  -4   6  16     3555.74     3400.68     80.19 o 
  -3   6  16      763.17      772.19     49.95 o 
  -2   6  16     8210.62     8562.25    182.85 o 
  -1   6  16       18.44       -5.04     35.42 o 
   0   6  16    12166.04    11689.61    236.56 o 
   1   6  16     2195.23     2125.59     55.47 o 
   2   6  16     4750.45     4715.38     90.71 o 
   3   6  16     2796.27     2824.33     83.07 o 
   4   6  16       13.82       29.59     32.48 o 
   5   6  16      544.54      638.71     47.07 o 
  -5   7  16     1647.72     1634.10     73.79 o 
  -4   7  16      171.51      157.80     35.41 o 
  -3   7  16     7071.06     6873.72    157.09 o 
  -2   7  16       63.96       23.36     39.12 o 
  -1   7  16    10427.96    10822.35    223.94 o 
   0   7  16       46.50       48.00     39.36 o 
   1   7  16     8866.30     8633.21    189.39 o 
   2   7  16      435.32      487.41     44.49 o 
   3   7  16     1061.02     1012.77     46.86 o 
   4   7  16     1720.93     1732.63     58.49 o 
  -2   8  16      543.43      527.38     50.18 o 
  -1   8  16        7.48       14.57     38.87 o 
   0   8  16      185.52      198.46     47.31 o 
   1   8  16     1933.98     2026.20    103.80 o 
   2   8  16      582.05      578.85     51.03 o 
  -7   0  17     7931.65     7589.20    313.35 o 
  -5   0  17    14265.54    14607.47    510.43 o 
  -3   0  17     4958.64     4898.49    160.16 o 
  -1   0  17     5336.13     5291.97    118.42 o 
   1   0  17     1513.80     1544.20     75.43 o 
   3   0  17     7307.77     7225.90    193.60 o 
   5   0  17     7111.50     7275.19    197.79 o 
  -7   1  17      975.02      910.82     75.56 o 
  -6   1  17     3571.04     3469.79    126.01 o 
  -5   1  17      717.43      796.51     94.86 o 
  -4   1  17     4234.24     4129.55     89.99 o 
  -3   1  17    10085.31    10046.04    153.31 o 
  -2   1  17     2006.75     1927.84     44.82 o 
  -1   1  17    10012.40    10347.60    158.20 o 
   0   1  17      130.22      151.70     28.08 o 
   1   1  17    13479.86    13917.49    248.73 o 
   2   1  17     1173.08     1149.44     60.13 o 
   3   1  17     5571.21     5471.57    111.61 o 
   4   1  17     2580.86     2503.93     70.14 o 
   5   1  17      237.97      257.24     37.27 o 
   6   1  17     3570.02     3657.18     90.01 o 
  -7   2  17      262.67      315.03     68.22 o 
  -6   2  17      187.74      260.11     57.14 o 
  -5   2  17     1705.30     1608.99     63.06 o 
  -4   2  17     7574.88     7910.86    145.30 o 
  -3   2  17     1597.90     1603.08     60.56 o 
  -2   2  17    12746.84    12624.82    186.95 o 
  -1   2  17     1352.31     1252.37     42.19 o 
   0   2  17    12225.58    12493.83    186.85 o 
   1   2  17     1231.34     1136.46     40.61 o 
   2   2  17    16291.35    16284.49    264.91 o 
   3   2  17      652.38      640.18     42.99 o 
   4   2  17     4086.04     4029.27    128.66 o 
   5   2  17      488.47      553.24     42.71 o 
   6   2  17       26.94       24.41     35.17 o 
  -7   3  17      415.44      542.62     64.20 o 
  -6   3  17     8554.15     8401.37    181.64 o 
  -5   3  17      306.84      290.19     36.31 o 
  -4   3  17    17953.73    17923.57    336.31 o 
  -3   3  17      257.55      248.04     38.11 o 
  -2   3  17     7972.56     7582.43    161.65 o 
  -1   3  17      720.82      673.10     35.04 o 
   0   3  17       38.18       59.49     26.47 o 
   1   3  17      488.88      528.45     33.89 o 
   2   3  17     8011.66     7673.37    126.51 o 
   3   3  17     1196.28     1219.01     65.61 o 
   4   3  17     7353.55     7446.84    200.91 o 
   5   3  17      203.18      235.49     39.07 o 
   6   3  17     4474.23     4371.76     99.96 o 
  -7   4  17     3108.11     2869.73    165.70 o 
  -6   4  17       26.59       13.07     75.32 o 
  -5   4  17     7742.58     7757.24    168.82 o 
  -4   4  17      641.18      566.26     46.14 o 
  -3   4  17     9931.58     9536.45    196.40 o 
  -2   4  17     7274.07     6888.92    211.27 o 
  -1   4  17      875.53      812.29     47.49 o 
   0   4  17     7068.68     7088.19    118.60 o 
   1   4  17     2977.83     2835.69     63.97 o 
   2   4  17     3789.16     3563.01     96.33 o 
   3   4  17     7744.35     7633.64    128.42 o 
   4   4  17     1074.00     1136.15     51.74 o 
   5   4  17     2183.04     2209.59     68.76 o 
   6   4  17       29.50       48.69     62.93 o 
  -6   5  17      503.78      439.50     53.39 o 
  -5   5  17      505.32      549.92     42.15 o 
  -4   5  17      376.70      413.95     51.09 o 
  -3   5  17     4913.15     4643.46    141.69 o 
  -2   5  17      524.40      512.77     44.04 o 
  -1   5  17    12788.01    12523.38    340.75 o 
   0   5  17      413.67      399.03     38.17 o 
   1   5  17    13387.10    13234.77    200.14 o 
   2   5  17      384.96      297.54     33.27 o 
   3   5  17     5974.19     5883.61    107.10 o 
   4   5  17      133.99      169.01     34.36 o 
   5   5  17      232.62      253.43     43.36 o 
  -5   6  17     6805.27     6726.53    130.99 o 
  -4   6  17     1836.81     1937.33     73.09 o 
  -3   6  17     2361.53     2455.96     82.92 o 
  -2   6  17     1578.42     1563.77     66.57 o 
  -1   6  17      467.28      432.43     50.72 o 
   0   6  17     3399.19     3155.17    111.15 o 
   1   6  17       75.86       82.18     30.45 o 
   2   6  17     4039.26     3906.62     96.52 o 
   3   6  17     3071.30     2919.81     79.14 o 
   4   6  17      871.58      980.64     57.59 o 
  -4   7  17     7563.54     7509.36    161.87 o 
  -3   7  17       49.61       76.99     41.80 o 
  -2   7  17     2154.18     2021.04     77.10 o 
  -1   7  17     2499.99     2467.82    111.87 o 
   0   7  17       49.15       30.43     43.64 o 
   1   7  17     1251.07     1243.59     66.37 o 
   2   7  17     1536.74     1598.53     54.91 o 
   3   7  17      287.07      338.19     42.56 o 
  -1   8  17      135.43      163.96     80.92 o 
   0   8  17     7824.77     7992.16    183.25 o 
   1   8  17      171.56      168.57     86.90 o 
  -6   0  18     7003.67     6845.47    285.47 o 
  -4   0  18     1473.50     1304.58    104.08 o 
  -2   0  18     6365.55     6732.63    145.11 o 
   0   0  18    15927.36    16927.46    385.46 o 
   2   0  18    11707.37    12268.45    295.23 o 
   4   0  18     6956.36     7095.05    194.44 o 
   6   0  18     1480.96     1474.59     84.05 o 
  -7   1  18     4022.96     4066.29    146.00 o 
  -6   1  18     5042.21     4948.64    161.56 o 
  -5   1  18      151.71      257.98     73.39 o 
  -4   1  18    10817.56    10700.56    187.50 o 
  -3   1  18     3346.11     3282.92     95.54 o 
  -2   1  18     8499.60     8504.91    135.11 o 
  -1   1  18     3352.78     3415.18     70.28 o 
   0   1  18     1971.03     2089.87     85.21 o 
   1   1  18     5727.25     5811.95    115.36 o 
   2   1  18      962.09      982.36     47.83 o 
   3   1  18     3717.78     3714.37     88.22 o 
   4   1  18     3667.91     3794.23     90.13 o 
   5   1  18      977.34      913.54     47.93 o 
   6   1  18     2495.52     2604.13     76.46 o 
  -7   2  18     3570.21     3172.42    128.82 o 
  -6   2  18      161.90      154.23     55.74 o 
  -5   2  18    10612.11    10082.29    217.72 o 
  -4   2  18      138.72      120.36     36.26 o 
  -3   2  18    23302.89    23094.27    562.81 o 
  -2   2  18      364.51      371.65     32.03 o 
  -1   2  18     4862.82     4821.92     88.56 o 
   0   2  18     3441.02     3415.11     71.14 o 
   1   2  18       71.28       38.97     34.03 o 
   2   2  18     2153.56     2161.54     78.18 o 
   3   2  18     2862.05     2820.20     76.18 o 
   4   2  18     1033.07     1033.03     49.85 o 
   5   2  18     4819.17     4829.42    106.97 o 
   6   2  18      210.00      224.17     61.11 o 
  -7   3  18     3217.41     3427.71    188.86 o 
  -6   3  18      287.24      305.31     57.39 o 
  -5   3  18      119.51      150.58     39.66 o 
  -4   3  18     1175.60     1108.00     57.15 o 
  -3   3  18     2594.85     2510.99    104.18 o 
  -2   3  18     2877.44     2947.05     85.88 o 
  -1   3  18     3952.21     3686.04     75.36 o 
   0   3  18       74.82       68.45     27.23 o 
   1   3  18    16937.13    16561.54    261.50 o 
   2   3  18      664.07      627.33     42.72 o 
   3   3  18    16370.24    16438.15    270.68 o 
   4   3  18      127.86      157.43     36.97 o 
   5   3  18     2536.64     2630.91     76.60 o 
  -6   4  18      674.38      703.22     63.08 o 
  -5   4  18     4221.29     4070.66    110.67 o 
  -4   4  18      131.56      201.08     41.45 o 
  -3   4  18     5485.03     5445.95    130.09 o 
  -2   4  18     2698.24     2400.81     77.06 o 
  -1   4  18     1380.38     1484.42     63.09 o 
   0   4  18     2289.00     2251.23     57.42 o 
   1   4  18      385.40      334.73     32.84 o 
   2   4  18    11721.01    11344.09    251.84 o 
   3   4  18      624.06      664.33     45.43 o 
   4   4  18     5539.70     5867.78    122.62 o 
   5   4  18     2860.84     2923.69     81.84 o 
  -6   5  18     5658.19     5684.97    219.05 o 
  -5   5  18      266.80      294.49     48.75 o 
  -4   5  18    10361.99    10426.46    274.95 o 
  -3   5  18       34.31       11.24     39.04 o 
  -2   5  18    11726.50    11434.26    232.67 o 
  -1   5  18      481.18      445.29     45.88 o 
   0   5  18     1838.43     1688.51     85.68 o 
   1   5  18        1.16      -11.85     29.92 o 
   2   5  18      529.65      490.19     36.74 o 
   3   5  18      348.24      373.54     51.45 o 
   4   5  18     3109.40     3181.51     82.91 o 
  -5   6  18     2023.24     2270.07    102.17 o 
  -4   6  18       24.51       25.70     44.51 o 
  -3   6  18     3011.51     2918.47    116.27 o 
  -2   6  18     3984.83     3670.03    104.24 o 
  -1   6  18     2480.33     2176.54     78.30 o 
   0   6  18     6346.59     6271.88    152.54 o 
   1   6  18        9.43      -32.62     37.90 o 
   2   6  18     5226.88     5221.93    101.76 o 
   3   6  18      477.00      501.44     47.26 o 
  -3   7  18     2178.31     2324.57    159.23 o 
  -2   7  18      616.70      647.97     56.57 o 
  -1   7  18     4771.87     4816.60    127.20 o 
   0   7  18      155.79      176.60     45.95 o 
   1   7  18     7950.08     8220.16    187.51 o 
   2   7  18       24.57       31.13     67.38 o 
  -7   0  19      828.83      880.68    110.80 o 
  -5   0  19     5021.17     4719.72    215.75 o 
  -3   0  19    22135.83    23396.80    426.53 o 
  -1   0  19    22718.04    23642.50    519.68 o 
   1   0  19     2983.50     3246.14    114.24 o 
   3   0  19      270.94      345.32     85.84 o 
   5   0  19     3547.59     3652.46    128.82 o 
  -7   1  19     6152.41     6112.64    194.19 o 
  -6   1  19      332.91      571.37    125.80 o 
  -5   1  19     1989.57     2017.49    176.78 o 
  -4   1  19     3491.35     3505.68     95.53 o 
  -3   1  19       16.97       32.93     38.98 o 
  -2   1  19     9193.68     9414.25    148.42 o 
  -1   1  19     2065.61     1983.90     69.70 o 
   0   1  19     5372.99     5664.71    123.77 o 
   1   1  19     4513.74     4716.13    101.53 o 
   2   1  19       14.83       54.99     35.95 o 
   3   1  19    10516.67    10991.79    193.66 o 
   4   1  19     1154.06     1163.38     60.66 o 
   5   1  19     2264.98     2383.44     89.65 o 
  -6   2  19     5922.64     6146.13    189.71 o 
  -5   2  19     2786.13     2568.20    147.78 o 
  -4   2  19      266.54      245.32     44.62 o 
  -3   2  19     1355.27     1312.53     70.30 o 
  -2   2  19     2572.66     2645.02     83.84 o 
  -1   2  19      886.63      906.83     39.51 o 
   0   2  19     3425.24     3382.33     92.52 o 
   1   2  19      273.08      323.75     48.88 o 
   2   2  19    13655.27    14066.65    310.37 o 
   3   2  19       67.31       39.21     37.97 o 
   4   2  19    12572.28    13057.89    226.08 o 
   5   2  19      157.50      132.58     40.90 o 
  -6   3  19     4338.13     4340.88    217.99 o 
  -5   3  19      162.71      134.89     64.86 o 
  -4   3  19    12825.86    12908.47    301.44 o 
  -3   3  19        1.66      -36.64     36.64 o 
  -2   3  19    13119.87    13069.05    258.13 o 
  -1   3  19       25.02       63.68     36.47 o 
   0   3  19     5856.38     5571.68    101.17 o 
   1   3  19     1006.55     1043.56     42.55 o 
   2   3  19      155.15      122.12     47.22 o 
   3   3  19     1672.78     1546.22     59.46 o 
   4   3  19      304.73      387.62     43.52 o 
   5   3  19      858.53      886.15     88.64 o 
  -6   4  19     2339.54     2470.35    143.67 o 
  -5   4  19     4473.54     4582.15    121.56 o 
  -4   4  19      111.85      125.71     60.14 o 
  -3   4  19    12188.03    11937.94    241.62 o 
  -2   4  19     1008.18      944.33     55.36 o 
  -1   4  19     3510.13     3567.77    100.96 o 
   0   4  19     1807.77     1734.13     57.51 o 
   1   4  19      803.61      691.66     38.41 o 
   2   4  19     4243.66     4128.16     87.47 o 
   3   4  19       21.22      -34.04     37.95 o 
   4   4  19     2419.61     2459.51    126.61 o 
  -5   5  19     2169.89     2270.51    150.76 o 
  -4   5  19       10.75      -14.45     41.59 o 
  -3   5  19       13.06      -40.24     40.24 o 
  -2   5  19        2.83       40.69     41.30 o 
  -1   5  19     2729.62     2699.14     87.50 o 
   0   5  19      426.06      406.53     61.96 o 
   1   5  19     7341.54     7199.64    125.67 o 
   2   5  19       69.46       92.48     34.67 o 
   3   5  19     8492.93     8328.65    159.69 o 
   4   5  19       39.26       50.12     56.16 o 
  -4   6  19       10.85       31.15     71.21 o 
  -3   6  19     7338.06     7313.52    212.99 o 
  -2   6  19      642.27      743.22     56.73 o 
  -1   6  19     5929.66     5957.34    145.78 o 
   0   6  19      585.26      574.86     79.95 o 
   1   6  19     2309.15     2296.46    149.44 o 
   2   6  19     2506.71     2547.46     69.77 o 
   3   6  19      133.64      298.24     70.90 o 
  -1   7  19      412.50      428.88     93.74 o 
   0   7  19     4819.01     5006.06    231.44 o 
   1   7  19     1376.43     1560.04    125.74 o 
  -6   0  20    11175.12    10898.15    413.95 o 
  -4   0  20     1253.74     1216.19    102.21 o 
  -2   0  20       20.88      111.29     47.78 o 
   0   0  20      543.12      647.97     67.48 o 
   2   0  20     7004.52     7682.04    208.59 o 
   4   0  20    12613.38    13011.08    319.36 o 
  -6   1  20      291.77      282.12     78.56 o 
  -5   1  20     1150.92     1232.49    106.38 o 
  -4   1  20     3408.07     3480.38    175.54 o 
  -3   1  20       60.55       62.03     40.37 o 
  -2   1  20    14281.01    14771.75    242.60 o 
  -1   1  20       12.29       -2.68     33.08 o 
   0   1  20     8549.53     8999.32    162.92 o 
   1   1  20      507.70      527.57     42.29 o 
   2   1  20     2841.06     2997.01     79.97 o 
   3   1  20     4954.96     5217.66    113.53 o 
   4   1  20       79.93      101.41     36.29 o 
  -6   2  20     1368.02     1524.06    121.88 o 
  -5   2  20     2255.51     2244.52    146.28 o 
  -4   2  20     1041.24      982.34     72.93 o 
  -3   2  20    11800.46    11852.92    238.54 o 
  -2   2  20        8.16      -38.48     38.48 o 
  -1   2  20    12554.93    13219.95    199.83 o 
   0   2  20     1196.08     1096.83     55.61 o 
   1   2  20     5362.43     5424.38    113.79 o 
   2   2  20     1464.07     1596.14     60.10 o 
   3   2  20      687.19      729.89     47.88 o 
   4   2  20      282.10      373.54     44.92 o 
  -5   3  20     8036.70     8186.13    279.80 o 
  -4   3  20      636.21      602.28     53.21 o 
  -3   3  20     1720.89     1741.05     70.20 o 
  -2   3  20     2430.83     2390.24     80.69 o 
  -1   3  20      790.79      808.69     82.74 o 
   0   3  20      280.06      269.34     34.16 o 
   1   3  20     6125.48     6142.35    177.79 o 
   2   3  20       48.93       64.38     57.52 o 
   3   3  20     9858.76    10276.83    193.76 o 
   4   3  20       25.01       16.11     52.07 o 
  -5   4  20     1161.05     1241.66     69.90 o 
  -4   4  20     3464.24     3574.09    104.58 o 
  -3   4  20     3804.61     3866.23    109.30 o 
  -2   4  20      174.34      168.54     57.36 o 
  -1   4  20     3098.35     3033.92     92.71 o 
   0   4  20      924.75      992.19     73.66 o 
   1   4  20     3374.79     3204.05     73.77 o 
   2   4  20     4149.22     4125.09     97.62 o 
   3   4  20      483.63      535.03     49.26 o 
  -4   5  20     6172.50     6210.32    152.71 o 
  -3   5  20        0.95      -29.21     44.14 o 
  -2   5  20    14431.03    14847.83    295.82 o 
  -1   5  20       40.15       57.82     41.46 o 
   0   5  20     7825.19     8061.02    181.48 o 
   1   5  20        8.71       40.17     34.87 o 
   2   5  20     2193.88     2168.26     67.18 o 
   3   5  20        5.24        4.36     64.78 o 
  -2   6  20       94.11       40.71     82.35 o 
  -1   6  20     4639.14     4769.18    128.78 o 
   0   6  20      482.60      462.96     65.93 o 
   1   6  20      661.26      863.62     99.47 o 
  -5   0  21      165.60      158.23     77.68 o 
  -1   0  21    15433.29    16885.02    389.17 o 
   1   0  21     6145.33     6433.15    183.71 o 
   3   0  21     3294.49     3400.29    126.93 o 
  -5   1  21     7424.74     7364.49    301.28 o 
  -4   1  21     1123.77     1145.73    106.07 o 
  -3   1  21     3656.42     3785.48    257.52 o 
  -2   1  21     6523.60     6674.83    146.75 o 
  -1   1  21      524.42      604.40     42.98 o 
   0   1  21     3563.58     3867.88     91.53 o 
   1   1  21      701.03      834.10     54.41 o 
   2   1  21      617.58      722.17     49.63 o 
   3   1  21     6007.48     6701.92    136.96 o 
  -5   2  21        5.69      166.45     83.66 o 
  -4   2  21     5435.73     5581.61    164.68 o 
  -3   2  21      181.37      170.50     63.37 o 
  -2   2  21     2280.20     2338.17     79.16 o 
  -1   2  21      383.06      465.88     41.94 o 
   0   2  21        1.28      -32.19     36.18 o 
   1   2  21     1948.05     2097.55     67.66 o 
   2   2  21     2669.73     2773.30     80.22 o 
   3   2  21     1093.33     1139.21     56.46 o 
  -5   3  21      588.98      714.82     76.69 o 
  -4   3  21     1090.44     1098.17     65.32 o 
  -3   3  21      104.35      120.98     45.31 o 
  -2   3  21     8053.49     8414.50    184.50 o 
  -1   3  21      110.42      106.35     43.49 o 
   0   3  21    10679.06    11003.30    194.57 o 
   1   3  21       63.21       75.25     39.83 o 
   2   3  21     6530.33     6835.55    138.17 o 
   3   3  21      488.68      594.75     57.99 o 
  -4   4  21     2994.64     3237.04    103.56 o 
  -3   4  21     2923.20     2850.07     94.52 o 
  -2   4  21     1061.49     1106.91     63.81 o 
  -1   4  21    11846.03    12328.48    252.44 o 
   0   4  21        2.09       12.43     70.17 o 
   1   4  21     4767.85     4778.16    127.67 o 
   2   4  21      778.45      800.04     51.49 o 
   3   4  21     2042.14     1944.20    185.25 o 
  -3   5  21     3060.79     3013.76    115.94 o 
  -2   5  21       52.19       72.88     48.34 o 
  -1   5  21      754.07      838.36     68.32 o 
   0   5  21      108.15      104.51     47.10 o 
   1   5  21       54.40       38.73    114.10 o 
   2   5  21       65.74       44.03     71.43 o 
  -2   0  22     8484.83     8881.51    229.08 o 
   0   0  22     1729.64     1986.65     95.14 o 
   2   0  22      611.52      732.43     71.17 o 
  -5   1  22     1979.31     1781.89    135.20 o 
  -3   1  22     2610.79     2727.43    142.42 o 
  -2   1  22     3318.30     3396.32    120.08 o 
  -1   1  22     3009.37     3224.57     83.51 o 
   0   1  22     9159.18     9586.80    175.01 o 
   1   1  22       37.23       32.26     46.56 o 
   2   1  22     4603.28     5218.43    116.42 o 
   3   1  22     1656.75     1642.29     96.28 o 
  -4   2  22     1384.28     1368.93     84.12 o 
  -3   2  22     2133.37     2274.98     82.17 o 
  -2   2  22      233.12      158.00     58.92 o 
  -1   2  22     9798.31    10166.12    185.07 o 
   0   2  22       19.52       76.15     79.60 o 
   1   2  22     6720.99     7473.74    146.76 o 
   2   2  22        4.36       22.17     43.25 o 
   3   2  22     4108.28     4449.19    204.67 o 
  -4   3  22        8.70       14.82     51.00 o 
  -3   3  22     5028.70     5261.86    161.40 o 
  -2   3  22      863.57      941.29     61.47 o 
  -1   3  22     2159.48     2086.56     99.85 o 
   0   3  22     1211.10     1305.71     60.26 o 
   1   3  22      374.74      427.70     48.92 o 
   2   3  22      773.10      885.02     81.90 o 
  -3   4  22     1275.28     1395.09     75.59 o 
  -2   4  22     1483.05     1506.90     85.63 o 
  -1   4  22     2400.10     2557.00     91.24 o 
   0   4  22      532.12      691.36     75.18 o 
   1   4  22     2509.06     2603.65    132.15 o 
  -1   0  23     3728.50     4181.32    195.27 o 
   1   0  23     6629.86     7489.12    210.52 o 
  -3   1  23     4696.41     4685.73    201.81 o 
  -2   1  23      257.17      256.77     64.35 o 
  -1   1  23     4774.56     5026.99    111.58 o 
   0   1  23     1479.68     1653.61     65.20 o 
   1   1  23     1379.18     1578.71     66.96 o 
   2   1  23     1864.58     2308.30    111.86 o 
  -3   2  23        2.62       59.42     66.44 o 
  -2   2  23     5964.39     5630.85    172.23 o 
  -1   2  23      979.28     1097.86     80.28 o 
   0   2  23     4467.87     4944.61    112.90 o 
   1   2  23     1054.42     1273.34     64.39 o 
   2   2  23      248.73      310.29    112.67 o 
  -2   3  23     1549.58     1753.52    313.35 o 
  -1   3  23      550.72      563.26     82.17 o 
   0   3  23     6792.95     6991.40    285.90 o 
   1   3  23      303.45      368.54    111.73 o 
  -2   0  24     8708.74     9272.12    329.04 o 
   0   0  24     6597.13     7062.03    204.38 o 
  -2   1  24       37.11       56.64     66.39 o 
  -1   1  24     2280.04     2517.19     78.64 o 
   0   1  24     1526.17     1639.38     70.96 o 
                                                 
